# Supplementary material for: Expression divergence measured by transcriptome sequencing of four yeast species
Source: BMC Genomics. 2011 Dec 29;12:635. doi: 10.1186/1471-2164-12-635 (PMC3296765; doi:10.1186/1471-2164-12-635)
Supplement: Additional file 2 — This file provides the output for each cross-species orthologus gene comparison, including the counts of unique reads in each species and the results of the X2 statistical test. [file 1471-2164-12-635-S2.XLS]

## Sheet:  S. cerevisiae vs S. paradoxus
Cross-Species Statistical Analysis, from Busby, Gray, et al. BMC Genomics
Comparison: S. cerevisiae vs S. paradoxus
Minimum Technical Variance Used: 0.16
Slope Used (Rep 1): 1.3
Slope Used (Rep 2): 0.6
Usage: This is the data that was used for the statistical analysis of gene expression in these two species. Read counts are the number of uniquely aligned reads. These are the un-normalized values. Expected values and statistical calculations are calculated as described in the paper.
		Replicate 1							Replicate 2							Combined
Gene	Core Gene	S. cerevisiae Reads	S. paradoxus Reads	S. cerevisiae Expected	S. paradoxus Expected	Chi Square	pValue	Log2 Fold Change	S. cerevisiae Reads	S. paradoxus Reads	S. cerevisiae Expected	S. paradoxus Expected	Chi Square	pValue	Log2 Fold Change	Combined P Value
YAL002W	Yes	900	634	693.846	902	3.66164	0.055679	-0.883954	3537	1082	2670.17	902	4.43776	0.035152	-0.97186	0.014163
YAL007C	Yes	1290	1982	1407.31	1829.5	0.112243	0.737605	0.241074	1982	3274	3719.33	1829.5	3.53142	0.060216	1.46106	0.18273
YAL008W	Yes	94	251	143.538	186.6	7.50475	0.006154	1.03844	221	289	351.333	186.6	9.37304	0.002202	1.12399	0.00016544
YAL009W	Yes	44	2	22.7692	29.6	27.1473	0	-4.83794	116	25	78.8333	29.6	10.5611	0.001155	-1.47716	5.0619e-09
YAL010C	Yes	49	224	110.654	143.85	15.8003	7e-05	1.81413	195	239	296.667	143.85	6.49601	0.010812	1.0305	1.1483e-05
YAL011W	No	20	21	18.0769	23.5	0.131152	0.71724	-0.308122	76	19	53.8333	23.5	2.25524	0.133162	-1.26303	0.31982
YAL012W	Yes	3055	5557	3664.81	4764.25	0.372081	0.541872	0.484622	4758	10791	11371.5	4764.25	4.54893	0.032939	1.91837	0.089705
YAL013W	No	43	33	34.1923	44.45	0.327781	0.566968	-0.760382	259	96	209.5	44.45	0.289107	0.590794	-0.69488	0.70132
YAL016W	Yes	1964	2216	1834.31	2384.6	0.236336	0.626865	-0.204349	7847	3756	7053.5	2384.6	0.602197	0.437741	-0.325979	0.62925
YAL018C	No	0	7	2.69731	3.5065	4.25066	0.039235	9.0727	35	6	22.5	3.5065	3.00211	0.083156	-1.80736	Reps Disagree
YAL019W	No	357	300	293.885	382.05	0.225101	0.63518	-0.629473	363	76	244.833	382.05	1.12904	0.28798	-1.51893	0.49365
YAL020C	Yes	133	59	89.1923	115.95	3.33675	0.067748	-1.55115	513	72	316.5	115.95	5.53346	0.018656	-2.09592	0.0096988
YAL021C	No	1930	957	1333.08	1733	5.18173	0.022826	-1.39052	3063	1552	2824.83	1733	0.184062	0.667905	-0.243851	0.079024
YAL022C	Yes	870	721	712.308	926	0.745447	0.387922	-0.649528	1041	1101	1438	926	1.16135	0.281185	0.81781	Reps Disagree
YAL023C	Yes	7037	7489	6398.88	8318.55	0.115231	0.734266	-0.288699	9560	13429	15970.8	8318.55	1.86754	0.171757	1.22724	Reps Disagree
YAL024C	Yes	154	287	187.385	243.6	0.29097	0.5896	0.519609	176	180	238	243.6	0.61836	0.431658	0.769387	0.60278
YAL025C	Yes	46	102	62.2308	80.9	0.425563	0.514174	0.770352	73	27	59	80.9	0.341635	0.558887	-0.697971	Reps Disagree
YAL026C	No	1011	924	860.885	1119.15	1.46625	0.225938	-0.50833	3821	1398	3075.5	1119.15	2.8714	0.090166	-0.71362	0.099692
YAL027W	Yes	17	63	32.7308	42.55	2.60141	0.106769	1.5113	109	135	167	42.55	1.51272	0.218724	1.0456	0.11109
YAL028W	No	31	73	43.5769	56.65	0.365201	0.545632	0.857117	462	199	396.833	56.65	0.122635	0.726194	-0.478159	Reps Disagree
YAL029C	No	775	1100	810.577	1053.75	0.026564	0.87053	0.126724	1083	743	1160.67	1053.75	0.061681	0.803859	0.193366	0.9496
YAL031C	Yes	221	332	238.192	309.65	0.146128	0.702264	0.208625	705	544	805.833	309.65	0.451146	0.501791	0.362949	0.71994
YAL032C	Yes	51	86	58.5769	76.15	0.24824	0.618317	0.375328	153	54	121.5	76.15	1.02198	0.312049	-0.765535	Reps Disagree
YAL034C	Yes	148	422	236.308	307.2	0.803251	0.370123	1.13313	1145	862	1290.83	307.2	0.073963	0.785651	0.327378	0.64996
YAL034W-A	Yes	12	7	8.69231	11.3	0.205285	0.650488	-1.15612	9	2	6.16667	11.3	0.274619	0.60025	-1.43296	0.75766
YAL035W	Yes	2287	1738	1811.96	2355.55	5.26924	0.021705	-0.77454	6890	1677	4842.5	2355.55	13.8183	0.000201	-1.30166	5.8307e-05
YAL036C	Yes	339	1140	607.962	790.35	3.59315	0.058018	1.37116	499	1460	1466.17	790.35	8.02284	0.004619	2.28582	0.0024721
YAL037W	No	46	12	27.6154	35.9	15.4615	8.4e-05	-2.31711	126	25	83.8333	35.9	12.3039	0.000452	-1.59646	6.883e-07
YAL038W	Yes	107513	215394	136600	177580	1.81	0.178508	0.623955	242357	393383	448998	177580	8.45563	0.003639	1.43577	0.0054172
YAL039C	Yes	414	175	274.308	356.6	3.56732	0.058927	-1.62079	1911	287	1194.67	356.6	5.01384	0.025146	-1.99824	0.011135
YAL040C	Yes	667	1037	732.346	952.05	0.062127	0.803165	0.258146	3670	1551	3127.5	952.05	0.235464	0.627502	-0.505616	Reps Disagree
YAL041W	Yes	421	1033	607.808	790.15	4.62089	0.031585	0.916436	1684	1087	1747.83	790.15	0.066251	0.796876	0.105425	0.11785
YAL042W	Yes	700	1541	942.692	1225.5	4.15259	0.041571	0.759928	1949	2585	3128.67	1225.5	9.04012	0.002641	1.1444	0.0011108
YAL043C	No	377	605	421.192	547.55	0.647664	0.420949	0.303859	911	1185	1443	547.55	8.25977	0.004053	1.11633	0.012581
YAL044C	Yes	661	435	497.808	647.15	1.16435	0.280565	-0.982146	552	1140	1226	647.15	3.28497	0.069917	1.78326	Reps Disagree
YAL044W-A	Yes	106	43	69.5385	90.4	3.65549	0.055885	-1.68017	191	111	188	90.4	0.003502	0.952812	-0.046047	0.20941
YAL046C	No	39	47	37.5769	48.85	0.036274	0.848951	-0.109325	96	76	111.333	48.85	0.554339	0.45655	0.399931	Reps Disagree
YAL047C	Yes	26	41	28.7692	37.4	0.039283	0.842888	0.278601	34	15	29.5	37.4	0.095139	0.757743	-0.443607	Reps Disagree
YAL048C	Yes	244	190	195.077	253.6	4.17586	0.041004	-0.739393	721	314	622.167	253.6	1.81983	0.177333	-0.462269	0.043074
YAL049C	Yes	262	424	294.077	382.3	0.499566	0.479691	0.315986	960	949	1270.83	382.3	2.61297	0.105993	0.720339	0.20231
YAL051W	Yes	365	377	327.5	425.75	0.926688	0.335725	-0.331844	1285	523	1078.33	425.75	2.73777	0.098001	-0.55992	0.14524
YAL053W	Yes	3173	2338	2485.73	3231.45	2.12438	0.144972	-0.819084	9428	2754	7009	3231.45	3.31691	0.06857	-1.03846	0.055779
YAL054C	Yes	207	34	116.577	151.55	1.50558	0.219815	-2.98454	665	79	398.333	151.55	1.12703	0.28841	-2.33646	0.23827
YAL055W	Yes	13	9	9.96154	12.95	0.688028	0.406836	-0.909026	31	5	19.6667	12.95	2.62411	0.105251	-1.8953	0.17774
YAL058W	Yes	76	367	179.154	232.9	21.7223	3e-06	1.8932	122	534	506	232.9	40.8168	0	2.86692	1.9096e-14
YAL060W	Yes	874	366	577.769	751.1	7.77428	0.0053	-1.6343	1809	701	1488.67	751.1	1.38062	0.239995	-0.63074	0.0097517
YAL061W	No	148	76	103.231	134.2	0.807226	0.368942	-1.34004	1215	116	704.167	134.2	2.29021	0.130192	-2.65179	0.19386
YAR002C-A	Yes	1898	4177	2555.54	3322.2	1.1391	0.285843	0.759476	2189	5245	5465.33	3322.2	6.18766	0.012864	1.99764	0.02429
YAR002W	Yes	231	149	172.808	224.65	1.98719	0.158635	-1.01109	483	250	449.833	224.65	0.096862	0.755628	-0.21313	0.37415
YAR003W	Yes	221	357	247.808	322.15	0.227202	0.633606	0.313366	740	533	814.167	322.15	0.163918	0.685574	0.263576	0.79659
YAR007C	Yes	285	456	317.885	413.25	0.524713	0.468838	0.29956	1134	717	1164.5	413.25	0.034937	0.851728	0.07559	0.76589
YAR008W	Yes	31	42	31.6538	41.15	0.011664	0.913997	0.059609	94	83	116.167	41.15	1.26354	0.260982	0.557416	0.58041
YAR014C	Yes	150	189	147.692	192	0.002426	0.96072	-0.045088	235	112	210.833	192	0.129996	0.718436	-0.332196	0.94611
YAR015W	Yes	248	231	212.846	276.7	0.21518	0.642738	-0.480959	205	485	506.667	276.7	2.81061	0.093643	1.97933	Reps Disagree
YAR018C	Yes	15	88	41.3462	53.75	1.8298	0.176151	2.17403	28	57	61.5	53.75	1.33129	0.248576	1.7625	0.18077
YAR019C	No	294	194	221.615	288.1	2.06321	0.150892	-0.978271	1063	328	804.833	288.1	2.03241	0.153976	-0.959408	0.11064
YBL004W	No	2580	2907	2408.08	3130.5	0.244108	0.621255	-0.206352	5620	2698	5058.33	3130.5	0.591605	0.441799	-0.321714	0.62934
YBL005W	Yes	373	628	428.038	556.45	0.486671	0.485416	0.373077	1838	912	1679	556.45	0.268665	0.604228	-0.274065	Reps Disagree
YBL006C	Yes	69	65	59.5	77.35	0.374622	0.540496	-0.464668	313	99	239	77.35	1.505	0.219903	-0.923697	0.372
YBL007C	No	2269	1696	1786.81	2322.85	5.5816	0.01815	-0.798432	4904	2147	4241.17	2322.85	1.88509	0.169757	-0.454671	0.020898
YBL008W	No	275	236	228.269	296.75	1.06834	0.301321	-0.599156	462	245	435.167	296.75	0.097619	0.754706	-0.178146	0.5642
YBL009W	No	109	227	141.808	184.35	3.36448	0.066617	0.679853	232	334	394.333	184.35	11.705	0.000623	1.26269	0.00046047
YBL010C	Yes	31	24	24.7308	32.15	0.312756	0.575994	-0.747745	32	13	26.8333	32.15	0.173231	0.677256	-0.562595	0.75732
YBL011W	Yes	715	863	689.423	896.25	0.010876	0.916941	-0.107094	4909	1365	3592	896.25	1.06594	0.301864	-1.10956	0.63233
YBL013W	No	65	43	49.0385	63.75	1.66953	0.196322	-0.974615	140	134	181.667	63.75	0.899641	0.342878	0.673772	Reps Disagree
YBL014C	Yes	193	385	244.577	317.95	1.3674	0.242259	0.617746	405	352	495.833	317.95	1.04316	0.307088	0.534619	0.2677
YBL015W	Yes	262	714	405.615	527.3	0.561888	0.453501	1.06785	2126	1800	2563	527.3	0.130765	0.71764	0.496821	0.69078
YBL016W	Yes	7	27	13.8846	18.05	0.844818	0.358022	1.56902	140	44	106.667	18.05	0.366651	0.544835	-0.932886	Reps Disagree
YBL021C	Yes	27	23	22.3462	29.05	0.545487	0.460168	-0.609837	116	31	83.8333	29.05	2.15197	0.142388	-1.16682	0.24409
YBL023C	Yes	293	349	280.731	364.95	0.132898	0.715446	-0.126185	684	444	712	364.95	0.112619	0.737182	0.113529	Reps Disagree
YBL024W	Yes	460	359	368.077	478.5	0.920746	0.337279	-0.736162	1710	804	1525	478.5	0.219576	0.639363	-0.351763	0.54647
YBL025W	Yes	7	12	8.11538	10.55	0.28384	0.594195	0.399096	31	14	27.1667	10.55	0.548015	0.45913	-0.409876	Reps Disagree
YBL028C	Yes	9	12	9.11538	11.85	0.001335	0.970852	0.036526	40	5	24.1667	11.85	4.2603	0.039013	-2.26303	Reps Disagree
YBL029C-A	Yes	28	25	23.6154	30.7	1.04553	0.306538	-0.54201	50	40	58.3333	30.7	0.781822	0.376584	0.415037	Reps Disagree
YBL029W	No	46	52	43	55.9	0.057407	0.810642	-0.201634	62	43	66.8333	55.9	0.061411	0.804279	0.209034	Reps Disagree
YBL030C	Yes	2919	1541	2052.19	2667.85	7.68828	0.005558	-1.30012	8577	1964	5925.17	2667.85	8.66635	0.003241	-1.38971	0.00021482
YBL031W	Yes	14	45	24.3077	31.6	1.7826	0.18183	1.30599	25	42	47.5	31.6	2.29672	0.129648	1.48543	0.11192
YBL032W	No	474	787	539.692	701.6	1.08793	0.296931	0.352965	1492	1127	1685.17	701.6	0.995803	0.318328	0.332206	0.31749
YBL033C	Yes	126	391	213.385	277.4	4.07261	0.043584	1.25523	290	613	655.833	277.4	7.73612	0.005413	1.8168	0.0022062
YBL034C	Yes	377	514	386.192	502.05	0.004102	0.948933	0.068692	290	393	472.5	502.05	1.07718	0.299329	1.17544	0.64155
YBL035C	No	133	196	141.885	184.45	0.03738	0.846693	0.180916	48	233	218.167	184.45	5.78965	0.016121	3.01619	0.072261
YBL036C	No	49	175	91.8077	119.35	2.56519	0.10924	1.45799	202	247	306.833	119.35	1.4179	0.233749	1.02712	0.11919
YBL037W	Yes	217	411	266.577	346.55	2.39258	0.121912	0.542932	763	661	932.333	346.55	2.44118	0.118187	0.529933	0.075499
YBL038W	Yes	48	164	87.0769	113.2	3.17894	0.074593	1.39408	280	181	290.833	113.2	0.022825	0.879914	0.107528	0.2444
YBL039C	Yes	545	1333	785.192	1020.75	1.33726	0.247517	0.911837	2744	1991	3031.17	1020.75	0.128851	0.719627	0.274178	0.48543
YBL041W	Yes	303	968	523.808	680.95	3.11985	0.077344	1.29718	2042	1637	2385.17	680.95	0.36686	0.544721	0.418037	0.17556
YBL045C	No	1859	3645	2331.42	3030.85	3.16098	0.075418	0.59288	4017	4276	5571.83	3030.85	6.0273	0.014086	0.827109	0.0083366
YBL047C	No	4635	5138	4293.65	5581.75	0.254399	0.613994	-0.229874	9063	4859	8580.67	5581.75	0.127279	0.721271	-0.162364	0.80357
YBL049W	Yes	38	47	37.0769	48.2	0.005075	0.943207	-0.07185	160	60	130	48.2	0.459712	0.497759	-0.678072	0.82447
YBL051C	No	459	378	374.885	487.35	1.72862	0.188587	-0.65862	758	548	835.667	487.35	0.299796	0.58401	0.268944	Reps Disagree
YBL052C	Yes	61	42	46.6538	60.65	0.812539	0.367371	-0.916932	108	13	64.8333	60.65	3.75985	0.052497	-2.31748	0.095434
YBL054W	Yes	153	266	178.808	232.45	0.223262	0.636566	0.419383	266	164	269.667	232.45	0.001977	0.964533	0.039235	0.91348
YBL055C	No	267	289	244.654	318.05	0.266125	0.605943	-0.264282	747	578	855.167	318.05	0.526279	0.468176	0.366927	Reps Disagree
YBL056W	Yes	656	985	706.846	918.9	0.0514	0.820644	0.207916	4460	1764	3700	918.9	0.420875	0.516501	-0.601228	Reps Disagree
YBL057C	Yes	93	109	88.4231	114.95	0.146006	0.702382	-0.149486	300	218	331.667	114.95	0.590125	0.442371	0.276331	Reps Disagree
YBL058W	Yes	317	306	276.192	359.05	0.747036	0.387416	-0.429463	1038	294	764	359.05	4.50115	0.033872	-1.08295	0.069988
YBL060W	No	86	291	154.923	201.4	7.64603	0.00569	1.3801	198	272	325.667	201.4	6.08843	0.013607	1.19507	0.0008103
YBL061C	Yes	209	461	281.808	366.35	0.663366	0.415374	0.762752	220	308	366.667	366.35	1.58393	0.208196	1.22239	0.29817
YBL063W	Yes	64	136	84.3077	109.6	0.349916	0.554161	0.708951	72	88	109.333	109.6	0.697637	0.403579	1.02647	0.5586
YBL064C	Yes	181	308	208.962	271.65	0.708275	0.400017	0.388429	904	573	929.5	271.65	0.03141	0.859329	0.079178	0.71082
YBL066C	Yes	413	416	366.5	476.45	0.570424	0.45009	-0.36807	1559	664	1332.83	476.45	1.04456	0.306763	-0.4944	0.41145
YBL067C	Yes	214	515	305.077	396.6	1.88526	0.169737	0.88845	1230	707	1204.17	396.6	0.009911	0.920699	-0.061911	Reps Disagree
YBL068W	No	225	478	296.346	385.25	4.05457	0.044052	0.708574	684	819	1024.5	385.25	8.20993	0.004166	0.996833	0.0017624
YBL069W	Yes	43	113	64.9615	84.45	3.54476	0.059734	1.0154	101	212	227.167	84.45	10.7706	0.001031	1.80668	0.0006588
YBL074C	Yes	53	27	36.8846	47.95	3.65055	0.056051	-1.35154	153	36	106.5	47.95	4.05	0.044171	-1.3505	0.017334
YBL076C	Yes	7842	6215	6311.38	8204.8	3.61854	0.057139	-0.713979	18770	9481	17285.8	8204.8	0.454338	0.500282	-0.248352	0.1302
YBL078C	Yes	39	23	28.3462	36.85	1.37328	0.241249	-1.14035	218	28	132.333	36.85	4.51293	0.03364	-2.22386	0.047183
YBL079W	No	1165	1344	1099.42	1429.25	0.267172	0.605235	-0.172308	2552	2227	3131.83	1429.25	2.6109	0.106131	0.540439	Reps Disagree
YBL080C	No	41	236	111.269	144.65	10.2573	0.001361	2.14658	232	261	333.5	144.65	2.49727	0.114044	0.906891	0.001517
YBL082C	No	389	326	319.885	415.85	0.990822	0.319542	-0.63341	816	579	890.5	415.85	0.150347	0.698204	0.24196	Reps Disagree
YBL083C	No	54	80	57.7692	75.1	0.174051	0.676536	0.188529	180	156	220	75.1	1.64432	0.199734	0.530515	0.40559
YBL084C	No	140	130	120	156	1.6143	0.203889	-0.485427	316	210	333	156	0.166909	0.682874	0.14743	Reps Disagree
YBL085W	No	184	182	162	210.6	0.088349	0.766287	-0.394279	222	106	199.333	210.6	0.061685	0.803852	-0.32953	0.91445
YBL086C	Yes	28	18	20.9231	27.2	1.01633	0.313392	-1.01594	81	17	54.6667	27.2	2.21827	0.136386	-1.51542	0.17749
YBL088C	No	794	742	682.385	887.1	1.00911	0.315116	-0.476231	1287	853	1354.33	887.1	0.093631	0.75961	0.143571	Reps Disagree
YBL089W	Yes	219	304	226.423	294.35	0.072872	0.7872	0.094629	671	394	663.833	294.35	0.008446	0.926776	-0.031152	Reps Disagree
YBL090W	Yes	27	14	18.8846	24.55	1.88797	0.169431	-1.32604	47	18	38.5	24.55	0.525022	0.468707	-0.647698	0.28058
YBL091C	Yes	384	352	327.385	425.6	1.99996	0.157303	-0.504043	859	319	695.333	425.6	3.79296	0.051468	-0.692136	0.04709
YBL093C	Yes	221	178	178.962	232.65	3.61481	0.057267	-0.690681	523	284	498.167	232.65	0.175861	0.674955	-0.143954	0.1644
YBL095W	Yes	130	243	158.462	206	0.712398	0.398649	0.523933	614	269	531.167	206	0.5543	0.456566	-0.453667	Reps Disagree
YBL098W	Yes	239	1292	616.423	801.35	7.1236	0.007608	2.05601	341	964	973.833	801.35	8.02076	0.004624	2.23623	0.00039596
YBL099W	Yes	5240	3058	3796.15	4935	3.12028	0.077323	-1.15549	19552	6501	15193.5	4935	1.7776	0.182444	-0.851617	0.074219
YBL101C	Yes	458	493	418.615	544.2	0.263125	0.607982	-0.272272	1370	762	1320	544.2	0.043296	0.835168	-0.109347	0.8519
YBL102W	Yes	243	175	188.808	245.45	5.44266	0.019651	-0.852113	603	219	484	245.45	4.26641	0.038873	-0.724262	0.0062463
YBL103C	Yes	80	164	103.077	134	1.56894	0.210361	0.657112	215	176	254.167	134	0.778661	0.377551	0.448204	0.2806
YBL104C	No	170	153	143.846	187	1.22006	0.269349	-0.530515	327	169	304.333	187	0.210241	0.646579	-0.215302	0.47855
YBL105C	Yes	703	792	656.115	852.95	0.080279	0.77692	-0.206536	1343	516	1101.5	852.95	0.755945	0.384601	-0.643051	0.65975
YBL106C	Yes	331	302	281.654	366.15	1.43245	0.231365	-0.510794	586	393	620.5	366.15	0.147044	0.701376	0.160594	Reps Disagree
YBL107C	Yes	4	25	11.6154	15.1	2.02202	0.155033	2.26534	18	26	30.6667	15.1	0.861536	0.353309	1.26748	0.21387
YBR002C	Yes	124	247	157	204.1	0.74807	0.387088	0.615659	268	264	354	204.1	1.0125	0.314303	0.715271	0.37795
YBR003W	Yes	385	688	457.115	594.25	0.505335	0.477165	0.459038	1599	1404	1969.5	594.25	0.727244	0.393778	0.549339	0.50204
YBR004C	Yes	659	488	517.192	672.35	5.39417	0.020204	-0.811909	1650	609	1332.5	672.35	4.1771	0.040974	-0.700986	0.0067028
YBR005W	No	70	114	78.8462	102.5	0.024104	0.876619	0.325095	360	235	375.833	102.5	0.003422	0.953349	0.121629	0.9857
YBR006W	No	374	979	563.538	732.6	5.9683	0.014565	1.00976	1614	1308	1897	732.6	1.19937	0.273448	0.433688	0.025991
YBR007C	No	163	141	135.731	176.45	0.197978	0.656358	-0.587688	119	127	165.333	176.45	0.383164	0.535915	0.830833	Reps Disagree
YBR008C	No	140	199	146.538	190.5	0.047941	0.826686	0.12883	617	358	606.833	190.5	0.007065	0.933013	-0.048345	Reps Disagree
YBR011C	Yes	4037	3770	3468.5	4509.05	2.02787	0.154437	-0.477231	9066	7605	10870.5	4509.05	2.09027	0.14824	0.483448	Reps Disagree
YBR014C	Yes	108	165	117.462	152.7	0.358156	0.549532	0.232923	241	276	350.5	152.7	5.94622	0.014749	0.932601	0.047133
YBR015C	No	1948	1351	1493.62	1941.7	6.43199	0.011208	-0.906478	5260	2205	4467.5	1941.7	2.20742	0.137348	-0.517319	0.011509
YBR016W	No	80	51	59.6154	77.5	0.372296	0.541755	-1.02801	824	218	593.667	77.5	0.488816	0.484456	-1.18135	0.61354
YBR017C	No	687	1846	1053.5	1369.55	5.61053	0.017853	1.04751	1019	2231	2368.67	1369.55	15.1305	0.0001	1.8675	2.5493e-05
YBR018C	Yes	4	9	5.46154	7.1	0.54903	0.458714	0.791413	60	5	34.1667	7.1	8.0592	0.004527	-2.848	Reps Disagree
YBR019C	Yes	9	77	34.1154	44.35	16.8319	4.1e-05	2.71835	58	98	110.667	44.35	8.81412	0.002989	1.49369	2.0654e-06
YBR020W	Yes	85	90	77.1154	100.25	0.257387	0.611921	-0.296049	123	145	182.333	100.25	2.72696	0.098667	0.97436	Reps Disagree
YBR021W	Yes	257	270	232.346	302.05	0.164054	0.685452	-0.307321	238	284	355.667	302.05	1.592	0.207041	0.991895	Reps Disagree
YBR022W	Yes	18	24	18.2308	23.7	0.001221	0.972122	0.036526	49	51	67	23.7	0.612447	0.433868	0.794681	0.78588
YBR023C	No	2126	3451	2390.31	3107.4	0.301214	0.583122	0.320361	3269	3586	4622.83	3107.4	2.11436	0.145923	0.870492	0.29476
YBR024W	Yes	62	138	84.0769	109.3	0.96621	0.325627	0.775817	441	100	303.833	109.3	2.97456	0.084583	-1.40381	Reps Disagree
YBR025C	Yes	2516	1882	1981.85	2576.4	5.57799	0.018188	-0.797377	7051	3574	6503.83	2576.4	0.548565	0.458905	-0.243323	0.048291
YBR026C	Yes	415	123	254.808	331.25	6.71345	0.009569	-2.13296	582	216	471	331.25	0.946629	0.330579	-0.693022	0.021371
YBR028C	Yes	77	87	71.9615	93.55	0.137238	0.711042	-0.202355	340	85	240.833	93.55	5.20099	0.022574	-1.26303	0.082374
YBR029C	Yes	2621	1869	2029.35	2638.15	1.69121	0.193442	-0.866362	7682	2232	5701	2638.15	2.40667	0.120819	-1.04618	0.11116
YBR030W	Yes	214	211	188.154	244.6	0.421393	0.516243	-0.398879	416	288	448	244.6	0.115827	0.733605	0.206451	Reps Disagree
YBR033W	Yes	59	36	43.3462	56.35	4.79039	0.028619	-1.09123	127	48	103.5	56.35	2.1626	0.141405	-0.666757	0.026344
YBR034C	Yes	203	724	379.962	493.95	1.30582	0.253153	1.456	1556	1215	1790.5	493.95	0.103729	0.7474	0.38008	0.50422
YBR035C	No	475	179	306.346	398.25	10.711	0.001065	-1.78648	1083	500	958.167	398.25	0.614617	0.433055	-0.378068	0.004004
YBR036C	Yes	2445	5725	3424.42	4451.75	5.7424	0.01656	0.84893	9118	7435	10754.8	4451.75	1.63305	0.201281	0.442581	0.022345
YBR037C	Yes	66	47	51.0769	66.4	0.913701	0.339134	-0.868317	255	100	210.833	66.4	0.497172	0.480745	-0.613532	0.45875
YBR038W	No	394	1410	739.308	961.1	3.0379	0.081341	1.46092	1234	2032	2310.33	961.1	3.03429	0.081522	1.45652	0.039893
YBR039W	Yes	974	1391	1022	1328.6	0.166701	0.683061	0.135617	2332	2333	3110.17	1328.6	4.8102	0.028292	0.737584	0.095588
YBR040W	Yes	3	17	8.03846	10.45	3.10805	0.077906	2.12399	10	17	19.1667	10.45	2.11867	0.145513	1.5025	0.06212
YBR041W	No	874	1152	880.077	1144.1	0.001687	0.967242	0.019924	3810	1464	3125	1144.1	1.71588	0.190225	-0.64291	Reps Disagree
YBR042C	Yes	160	294	193.077	251	0.510377	0.474976	0.499233	1058	524	965.667	251	0.163297	0.686139	-0.276735	Reps Disagree
YBR043C	Yes	455	230	315.962	410.75	3.80225	0.051184	-1.36274	995	382	815.833	410.75	0.956516	0.328066	-0.644158	0.085417
YBR046C	No	60	190	103.077	134	9.99283	0.001572	1.28445	249	270	349.5	134	5.45744	0.019485	0.853779	0.00034889
YBR047W	Yes	14	48	25.4615	33.1	0.784053	0.375904	1.3991	46	72	83	33.1	0.79521	0.372529	1.38333	0.41533
YBR049C	No	444	406	378.154	491.6	0.131712	0.716664	-0.507592	330	260	381.667	491.6	0.079362	0.778164	0.393011	Reps Disagree
YBR050C	Yes	5	4	4.03846	5.25	0.314971	0.574646	-0.70044	45	16	35.8333	5.25	0.713925	0.398144	-0.754888	0.56625
YBR052C	Yes	171	35	98.9615	128.65	10.7333	0.001052	-2.66708	916	69	515.5	128.65	13.0227	0.000308	-2.99371	5.1628e-06
YBR053C	No	410	790	508.846	661.5	0.880288	0.348123	0.567717	253	1057	1007.33	661.5	13.1275	0.000291	2.79973	0.001033
YBR055C	No	170	94	121.154	157.5	6.96598	0.008307	-1.23331	610	89	379.167	157.5	17.157	3.4e-05	-2.03997	4.5937e-06
YBR056W	Yes	432	475	398.692	518.3	0.107269	0.743275	-0.241615	2181	683	1659.67	518.3	1.53214	0.215792	-0.938067	0.45393
YBR057C	No	59	37	43.7308	56.85	1.46236	0.226555	-1.0517	148	62	125.667	56.85	0.399611	0.52729	-0.518291	0.37329
YBR058C-A	Yes	161	92	115.885	150.65	8.54407	0.003467	-1.18587	366	120	283	150.65	5.23595	0.022125	-0.871844	0.00080344
YBR060C	No	90	223	130.769	170	1.30752	0.252845	0.930535	248	113	218.167	170	0.251827	0.615792	-0.397052	Reps Disagree
YBR061C	Yes	81	184	111.269	144.65	2.022	0.155035	0.8052	234	296	363.667	144.65	3.67074	0.055376	1.07605	0.049431
YBR063C	No	63	185	102.654	133.45	2.22694	0.135623	1.17559	123	115	157.333	133.45	0.708055	0.40009	0.639941	0.21238
YBR065C	No	56	112	71.0769	92.4	0.43875	0.507726	0.621488	70	81	102.5	92.4	0.973048	0.323921	0.947533	0.46133
YBR066C	Yes	54	46	44.6923	58.1	0.113543	0.736146	-0.609837	6	27	25.5	58.1	1.46218	0.226584	2.90689	Reps Disagree
YBR068C	No	91	135	97.4231	126.65	0.042763	0.836173	0.190509	149	110	166.167	126.65	0.105211	0.745664	0.299157	0.91805
YBR070C	Yes	176	122	134.923	175.4	0.353797	0.551972	-0.907206	90	226	233.333	175.4	1.44135	0.229921	2.06529	Reps Disagree
YBR071W	Yes	216	219	192.231	249.9	0.215956	0.642139	-0.358612	282	395	470.167	249.9	2.28671	0.130486	1.22312	Reps Disagree
YBR072W	Yes	153	128	125.731	163.45	0.086003	0.769321	-0.635899	99	259	265.333	163.45	0.719525	0.3963	2.12442	Reps Disagree
YBR073W	No	71	130	85.5	111.15	0.186968	0.665452	0.494109	196	50	139.667	111.15	1.05767	0.303748	-1.23389	Reps Disagree
YBR077C	No	57	87	61.9615	80.55	0.115704	0.733742	0.231542	157	124	181.833	80.55	0.356801	0.550288	0.396541	0.76995
YBR079C	No	990	1295	993.077	1291	0.000725	0.978522	0.00894	2978	1391	2648.17	1291	1.18861	0.27561	-0.361256	Reps Disagree
YBR084W	No	663	1847	1041.88	1354.45	9.30992	0.002279	1.09959	2394	2564	3333.67	1354.45	5.67728	0.017186	0.835939	0.00043665
YBR085C-A	No	557	279	385.808	501.55	14.1193	0.000172	-1.37592	2435	417	1565	501.55	23.3674	1e-06	-1.80884	5.3259e-09
YBR085W	No	51	41	41.2692	53.65	2.37239	0.123498	-0.693385	170	77	149.167	53.65	1.13428	0.286863	-0.405639	0.15376
YBR086C	Yes	2053	2799	2103.04	2733.95	0.016866	0.896669	0.068666	9216	2915	7037.17	2733.95	2.86505	0.090523	-0.923679	Reps Disagree
YBR087W	Yes	121	230	148.962	193.65	0.745711	0.387837	0.548115	661	459	713	193.65	0.117351	0.731925	0.210809	0.64133
YBR088C	Yes	91	191	118.962	154.65	1.48594	0.222847	0.691123	169	412	427.833	154.65	10.4048	0.001257	2.02259	0.0025714
YBR089W	No	0	2	0.774231	1.0065	1.53705	0.215057	7.26534	1	1	1.33333	1.0065	0.113779	0.735882	0.736966	0.45001
YBR091C	Yes	70	48	53.4615	69.5	2.37694	0.123138	-0.922832	128	114	159	69.5	1.04039	0.307731	0.569856	Reps Disagree
YBR094W	Yes	307	333	281.577	366.05	0.098499	0.753639	-0.261228	974	527	926.167	366.05	0.032535	0.856858	-0.149153	0.92817
YBR095C	Yes	127	202	141.192	183.55	0.045564	0.83097	0.291015	259	85	200.333	183.55	0.385931	0.534446	-0.870452	Reps Disagree
YBR096W	Yes	797	236	489.269	636.05	6.92496	0.0085	-2.1343	1182	470	982.667	636.05	0.722412	0.395354	-0.593532	0.022501
YBR097W	No	367	569	402.346	523.05	0.555312	0.456155	0.254137	1119	759	1192	523.05	0.280774	0.596194	0.176927	0.62608
YBR098W	Yes	50	97	62.3077	81	0.290274	0.590045	0.577545	58	64	82.3333	81	0.642193	0.422918	0.878985	0.59594
YBR099C	No	17	0	8.50385	11.055	8.08618	0.00446	-11.1098	38	0	19.0083	11.055	9.22171	0.002392	-11.1548	0.00013279
YBR101C	Yes	305	155	212.115	275.75	2.72148	0.099006	-1.35505	847	321	691	275.75	0.734019	0.391583	-0.662823	0.16477
YBR102C	Yes	163	199	158.038	205.45	0.021455	0.883546	-0.090615	327	177	311	205.45	0.058222	0.809328	-0.148576	0.95489
YBR103W	Yes	83	158	102.269	132.95	0.73563	0.391064	0.55023	243	201	289	132.95	0.545397	0.460205	0.463205	0.48861
YBR104W	Yes	108	329	180.538	234.7	1.61428	0.203891	1.22854	734	664	920.333	234.7	0.416718	0.518579	0.592369	0.3433
YBR105C	Yes	290	325	270	351	0.013651	0.906988	-0.214125	2666	540	1783	351	0.612026	0.434026	-1.56668	0.76065
YBR106W	Yes	753	864	708.808	921.45	0.052872	0.818139	-0.18013	4455	2800	4560.83	921.45	0.00737	0.931588	0.066967	Reps Disagree
YBR107C	Yes	14	112	50.0769	65.1	10.4842	0.001204	2.62149	27	201	181	65.1	16.1912	5.7e-05	3.63313	1.2057e-06
YBR109C	Yes	456	2029	1008.38	1310.9	22.6671	2e-06	1.77515	1743	2473	2932.33	1310.9	12.6279	0.00038	1.24165	1.6131e-08
YBR110W	Yes	394	870	531.615	691.1	1.36667	0.242384	0.764308	1005	984	1322.5	691.1	1.18227	0.276893	0.7065	0.24841
YBR111C	No	271	421	297.423	386.65	0.321558	0.570673	0.257016	925	455	841.667	386.65	0.409755	0.522094	-0.286621	Reps Disagree
YBR114W	Yes	220	337	239.615	311.5	0.076744	0.781759	0.236733	883	280	674.833	311.5	1.09931	0.294418	-0.920021	Reps Disagree
YBR117C	No	55	248	122.885	159.75	2.18029	0.139788	1.79432	298	346	437.333	159.75	0.735251	0.391186	0.952425	0.2136
YBR120C	Yes	9	4	6.03846	7.85	2.30744	0.128756	-1.54844	25	16	25.8333	7.85	0.017852	0.89371	0.093109	Reps Disagree
YBR121C	Yes	1712	2370	1767.54	2297.8	0.039226	0.843002	0.090693	6713	4428	7046.5	2297.8	0.089512	0.764798	0.136663	0.92772
YBR122C	No	75	63	61.7308	80.25	0.93239	0.334243	-0.63005	462	101	315.167	80.25	4.85002	0.027646	-1.45657	0.052524
YBR123C	Yes	47	168	88.1154	114.55	2.15231	0.142356	1.45922	135	91	143.333	114.55	0.033416	0.854955	0.167945	0.37804
YBR124W	No	2	0	1.00385	1.305	1.94824	0.162776	-8.02237	4	1	2.83333	1.305	0.564959	0.452269	-1.26303	0.26568
YBR125C	Yes	154	548	287.769	374.1	3.10278	0.078159	1.45273	992	879	1228.5	374.1	0.539384	0.462688	0.562489	0.15621
YBR126C	Yes	3534	1537	2358.15	3065.6	5.74291	0.016555	-1.5797	19828	2954	12375.7	3065.6	8.40037	0.003751	-2.00983	0.00066371
YBR127C	Yes	7707	695	4120.81	5357.05	58.6768	0	-3.8496	16266	1089	9040.5	5357.05	49.6189	0	-3.16382	0
YBR128C	Yes	17	38	23.1154	30.05	0.720753	0.395897	0.781953	104	36	82	30.05	0.82862	0.362672	-0.793549	Reps Disagree
YBR129C	Yes	89	65	69.5	90.35	0.509754	0.475245	-0.831877	500	139	365.833	90.35	0.895979	0.343862	-1.10988	0.45944
YBR130C	Yes	51	94	61.6538	80.15	0.220657	0.63854	0.503652	139	49	110.333	80.15	0.501229	0.478961	-0.767266	Reps Disagree
YBR131W	No	92	127	94.8462	123.3	0.009732	0.921416	0.086611	176	69	145.5	123.3	0.473491	0.491385	-0.613942	Reps Disagree
YBR132C	Yes	343	178	239.962	311.95	7.76131	0.005338	-1.32484	1490	306	1000	311.95	10.5993	0.001131	-1.54674	7.8607e-05
YBR133C	Yes	555	589	504.038	655.25	0.115083	0.73443	-0.292732	1978	1080	1889	655.25	0.025128	0.874049	-0.136046	0.92648
YBR137W	Yes	247	150	181.192	235.55	1.65779	0.197903	-1.09806	190	223	280.833	235.55	1.31274	0.2519	0.96801	Reps Disagree
YBR138C	Yes	31	26	25.5	33.15	0.144212	0.704129	-0.632268	33	3	19	33.15	1.58523	0.208009	-2.72247	0.42782
YBR139W	Yes	1047	1995	1290.81	1678.05	2.71452	0.099439	0.551616	3287	2726	3915.17	1678.05	1.98474	0.158891	0.46698	0.081334
YBR141C	Yes	45	39	37.5	48.75	1.63274	0.201324	-0.584963	95	50	89.1667	48.75	0.212882	0.644518	-0.189034	0.39473
YBR143C	No	468	568	452.462	588.2	0.032408	0.857135	-0.099129	2011	841	1706.33	588.2	0.889358	0.345651	-0.52077	0.65668
YBR146W	Yes	278	140	192.846	250.7	11.6819	0.000631	-1.36817	1054	161	661.167	250.7	22.7715	2e-06	-1.97378	2.4852e-08
YBR147W	Yes	160	151	138.077	179.5	1.57633	0.209291	-0.462035	361	287	419.667	179.5	1.35921	0.243674	0.406017	Reps Disagree
YBR148W	No	17	29	19.6538	25.55	0.193079	0.660367	0.392007	13	4	9.83333	25.55	0.738573	0.390118	-0.963474	Reps Disagree
YBR149W	No	1014	2081	1307.38	1699.6	1.40179	0.236424	0.658708	4750	2950	4833.33	1699.6	0.008318	0.927332	0.049753	0.55196
YBR151W	Yes	152	102	115.231	149.8	1.26779	0.260181	-0.954014	895	200	614.167	149.8	2.69115	0.100907	-1.42492	0.12182
YBR154C	Yes	147	260	173.5	225.55	0.482563	0.487264	0.444184	272	259	351.833	225.55	1.07604	0.299586	0.666311	0.42688
YBR155W	Yes	52	90	60.6154	78.8	0.068658	0.793302	0.412902	31	29	39.6667	78.8	0.15658	0.692325	0.64075	0.87834
YBR156C	Yes	21	107	51.6538	67.15	1.8053	0.179073	1.97064	23	100	94.8333	67.15	2.95558	0.085582	2.85726	0.079358
YBR157C	Yes	27	4	15.0385	19.55	9.72459	0.001818	-3.1334	114	4	60.3333	19.55	16.6238	4.6e-05	-4.09592	1.4341e-06
YBR158W	No	365	402	337.115	438.25	0.484893	0.486214	-0.239213	796	495	810.5	438.25	0.0235	0.878164	0.051626	Reps Disagree
YBR159W	No	567	632	526.577	684.55	0.432066	0.510977	-0.221936	1426	865	1433.83	684.55	0.00225	0.962165	0.015764	Reps Disagree
YBR160W	No	115	283	166.346	216.25	6.16636	0.01302	0.920657	414	426	562	216.25	4.96073	0.025929	0.778188	0.0030363
YBR162C	Yes	3749	5138	3850.65	5005.85	0.01993	0.887734	0.076189	10429	8283	12117	5005.85	0.55584	0.455941	0.40459	0.77084
YBR162W-A	Yes	118	320	182.077	236.7	6.47266	0.010955	1.06077	201	356	397.167	236.7	13.1748	0.000284	1.56165	4.2525e-05
YBR163W	Yes	322	68	187.154	243.3	6.5529	0.010471	-2.62197	1406	111	795.5	243.3	7.57117	0.005931	-2.926	0.00066369
YBR164C	No	88	150	101.692	132.2	0.508262	0.475892	0.390875	393	257	410.667	132.2	0.055889	0.813116	0.124205	0.75435
YBR165W	Yes	65	121	79.0385	102.75	0.321077	0.570961	0.517984	463	193	392.333	102.75	0.343092	0.55805	-0.525446	Reps Disagree
YBR166C	Yes	126	539	270.308	351.4	15.9188	6.6e-05	1.71835	493	816	926.5	351.4	12.8334	0.00034	1.46395	4.1894e-07
YBR167C	Yes	9	76	33.7308	43.85	4.61697	0.031657	2.69949	85	109	133.333	43.85	1.20734	0.271861	1.09576	0.049532
YBR168W	Yes	73	215	119.192	154.95	3.15804	0.075554	1.17986	276	286	376.333	154.95	1.5523	0.212797	0.788312	0.082483
YBR169C	Yes	527	817	577.731	751.05	0.15234	0.696309	0.254021	2140	910	1828.33	751.05	0.578268	0.446992	-0.496707	Reps Disagree
YBR170C	Yes	392	522	396.769	515.8	0.002162	0.962911	0.034685	2047	608	1530.17	515.8	1.72369	0.189219	-1.0144	Reps Disagree
YBR171W	Yes	97	108	90.0385	117.05	0.059468	0.807338	-0.223537	355	222	362.5	117.05	0.004384	0.947212	0.059706	Reps Disagree
YBR172C	Yes	260	433	296.538	385.5	0.241566	0.623078	0.357344	504	195	414.5	385.5	0.738946	0.389999	-0.632984	Reps Disagree
YBR173C	No	325	1089	581.346	755.75	4.28937	0.038351	1.36598	1540	2171	2579.17	755.75	3.61888	0.057127	1.23239	0.015607
YBR175W	No	268	553	346.692	450.7	1.72776	0.188697	0.666535	902	918	1216	450.7	2.28762	0.130409	0.762332	0.11577
YBR176W	Yes	86	191	116.462	151.4	4.12547	0.042242	0.772652	216	252	318	151.4	6.91515	0.008547	0.959358	0.0032228
YBR177C	Yes	2537	2149	2095.04	2723.55	0.828281	0.36277	-0.61797	5906	3021	5470.5	2723.55	0.118125	0.731077	-0.23019	0.61721
YBR179C	Yes	134	173	133.538	173.6	7.4e-05	0.993126	-0.009973	350	91	250.833	173.6	0.973741	0.323749	-1.20645	0.68635
YBR180W	Yes	14	23	15.8462	20.6	0.136074	0.712215	0.337695	15	11	16.6667	20.6	0.08838	0.766247	0.289507	0.87624
YBR182C	Yes	621	708	582.808	757.65	0.14869	0.69979	-0.189356	1412	1249	1746.83	757.65	1.28729	0.256548	0.559999	Reps Disagree
YBR183W	No	447	300	338.885	440.55	7.21698	0.007222	-0.953824	1245	449	996.667	440.55	4.61004	0.031785	-0.734393	0.002153
YBR184W	No	6	12	7.61538	9.9	0.347697	0.55542	0.621488	9	7	10.3333	9.9	0.121332	0.727594	0.374396	0.77027
YBR185C	Yes	90	100	83.4615	108.5	0.212854	0.644539	-0.226509	365	161	316.667	108.5	0.901353	0.342419	-0.44387	0.55417
YBR192W	Yes	77	116	83.1154	108.05	0.126777	0.721797	0.212683	370	153	312.5	108.05	0.85216	0.355942	-0.537028	Reps Disagree
YBR193C	Yes	56	45	45.3077	58.9	1.22786	0.267824	-0.694013	133	33	94	58.9	3.98705	0.045851	-1.27392	0.06631
YBR194W	Yes	6	24	12.2308	15.9	4.80846	0.02832	1.62149	17	14	20.1667	15.9	0.483924	0.48665	0.456858	0.07283
YBR195C	Yes	174	155	146.615	190.6	2.10555	0.146766	-0.545331	312	265	376.833	190.6	1.9218	0.165659	0.501412	Reps Disagree
YBR196C	Yes	25452	38287	27451.8	35687.3	0.171244	0.679008	0.210564	34937	58991	66627.7	35687.3	7.30169	0.006889	1.4927	0.029773
YBR197C	Yes	33	49	35.3462	45.95	0.043359	0.835051	0.191804	167	88	156.833	45.95	0.044791	0.832389	-0.187307	Reps Disagree
YBR198C	Yes	409	408	361.423	469.85	0.376259	0.539612	-0.382043	651	325	596.333	469.85	0.182527	0.66921	-0.265252	0.72893
YBR199W	Yes	677	1309	841.962	1094.55	2.126	0.144818	0.572726	2686	1817	2857.17	1094.55	0.201765	0.6533	0.173065	0.3177
YBR200W	Yes	172	140	139.846	181.8	2.63304	0.104661	-0.675493	652	286	564.333	181.8	1.32466	0.249758	-0.451891	0.1214
YBR201W	No	191	466	274.731	357.15	6.4474	0.011111	0.908246	430	666	770	357.15	14.2709	0.000158	1.36815	2.5066e-05
YBR202W	Yes	363	321	304.962	396.45	1.18775	0.275783	-0.555908	1184	295	837.833	396.45	5.70666	0.016901	-1.26792	0.029683
YBR203W	No	356	349	312.231	405.9	0.091034	0.762867	-0.407162	3502	367	2056.83	405.9	2.29809	0.129533	-2.51736	0.32753
YBR204C	No	122	238	152.538	198.3	0.501511	0.478837	0.585569	589	455	673.667	198.3	0.202189	0.652959	0.364565	0.67617
YBR205W	Yes	354	996	560.077	728.1	2.37954	0.122934	1.11389	677	1930	1946.83	728.1	7.53214	0.006061	2.24834	0.0061111
YBR207W	No	876	538	644.923	838.4	3.89399	0.048459	-1.08184	3764	854	2593.67	838.4	6.25167	0.012408	-1.40299	0.0050605
YBR210W	Yes	42	34	34.0769	44.3	1.5057	0.219797	-0.683366	218	56	155.667	44.3	5.80455	0.015985	-1.22386	0.023368
YBR212W	No	554	454	451.615	587.1	0.237032	0.626358	-0.665705	5038	540	2969	587.1	2.24713	0.133862	-2.48485	0.29168
YBR213W	Yes	96	181	117.615	152.9	0.440719	0.506776	0.536372	121	405	398	152.9	6.48266	0.010893	2.47988	0.034223
YBR214W	Yes	456	288	338.769	440.4	0.421779	0.516051	-1.04148	4566	1440	3483	440.4	0.341833	0.558773	-0.927896	0.64694
YBR216C	Yes	368	297	298.231	387.7	3.83248	0.050268	-0.687754	1080	518	971.667	387.7	0.921878	0.336982	-0.323042	0.086021
YBR217W	Yes	14	57	28.9231	37.6	3.20987	0.073195	1.64702	42	56	67.6667	37.6	1.83871	0.175102	1.152	0.068659
YBR220C	Yes	663	540	539.192	700.95	0.822328	0.3645	-0.674561	1024	734	1123.67	700.95	0.12304	0.725761	0.256602	Reps Disagree
YBR221C	Yes	3360	3629	3075.77	3998.5	0.659741	0.416651	-0.267401	9737	5536	9481.83	3998.5	0.05627	0.812492	-0.077668	0.7052
YBR222C	Yes	990	610	729.615	948.5	3.46918	0.062522	-1.07713	2133	1529	2340.67	948.5	0.21613	0.642005	0.25667	Reps Disagree
YBR223C	No	97	346	181.577	236.05	2.08975	0.14829	1.4562	736	580	851.333	236.05	0.179474	0.671826	0.393313	0.32939
YBR225W	Yes	285	322	266.346	346.25	0.238888	0.62501	-0.202413	992	373	806.833	346.25	2.66318	0.102695	-0.674199	0.24044
YBR227C	Yes	47	177	91.5769	119.05	1.45281	0.228078	1.53451	174	118	185.333	119.05	0.023059	0.879305	0.176665	0.52277
YBR228W	No	30	32	27.3077	35.5	0.12119	0.727747	-0.285402	162	39	113.5	35.5	2.59064	0.107497	-1.31748	0.27757
YBR231C	No	32	80	46.7692	60.8	3.43627	0.063779	0.943416	125	77	126.667	60.8	0.006872	0.933934	0.037968	0.22758
YBR233W	No	132	380	212.154	275.8	4.02415	0.044853	1.14695	225	411	455	275.8	7.30572	0.006874	1.60618	0.0028007
YBR233W-A	Yes	8	7	6.69231	8.7	0.278121	0.597935	-0.571157	24	10	20.3333	8.7	0.306864	0.579611	-0.526069	0.71382
YBR235W	No	1450	606	958.077	1245.5	19.8795	8e-06	-1.63718	4339	1103	3088.67	1245.5	12.5906	0.000388	-1.23896	6.575e-08
YBR237W	No	39	71	46.8077	60.85	0.218511	0.640177	0.485833	169	38	116.167	60.85	1.66642	0.196739	-1.41599	Reps Disagree
YBR238C	No	290	2063	938.462	1220	1.87417	0.170999	2.45211	3312	3803	4825.17	1220	0.38651	0.53414	0.936401	0.30993
YBR239C	No	84	151	100.077	130.1	0.722824	0.395219	0.467576	222	200	277.667	130.1	1.18574	0.276191	0.586406	0.35093
YBR240C	Yes	57	86	61.5769	80.05	0.024192	0.876397	0.214863	412	160	339.333	80.05	0.205274	0.650497	-0.627607	Reps Disagree
YBR241C	Yes	454	704	497.769	647.1	0.177681	0.673373	0.254372	2090	1033	1905.83	647.1	0.217091	0.641265	-0.279697	Reps Disagree
YBR242W	Yes	43	368	163.038	211.95	5.70309	0.016935	2.71879	91	421	396.333	211.95	6.30237	0.012058	2.94685	0.0019391
YBR243C	No	608	912	654.769	851.2	0.047682	0.827146	0.206451	668	1249	1374.83	851.2	2.4737	0.115765	1.63982	0.32039
YBR244W	Yes	43	107	62.6538	81.45	0.730423	0.392746	0.936691	70	233	229.167	81.45	3.68603	0.05487	2.47187	0.10425
YBR246W	Yes	285	435	309.808	402.75	0.307904	0.57897	0.231542	1045	665	1076.67	402.75	0.043083	0.835569	0.084889	0.83506
YBR247C	Yes	81	398	193.577	251.65	7.15377	0.007481	1.91826	239	384	439.5	251.65	4.46198	0.034657	1.42106	0.0024001
YBR248C	Yes	377	616	425.423	553.05	0.750593	0.386289	0.329854	631	703	901.333	553.05	5.28429	0.021519	0.89285	0.048129
YBR249C	Yes	3381	4303	3345.5	4349.15	0.008438	0.926812	-0.030619	10504	6679	10817.8	4349.15	0.063392	0.801212	0.083731	Reps Disagree
YBR250W	Yes	22	67	36.7692	47.8	6.52409	0.010642	1.22815	65	67	88.3333	47.8	3.459	0.062908	0.780687	0.0055628
YBR251W	Yes	64	103	71.6154	93.1	0.596961	0.43974	0.307989	176	109	178.833	93.1	0.015236	0.901764	0.045718	0.76333
YBR252W	Yes	111	256	153.962	200.15	1.95084	0.162496	0.827073	157	405	416	200.15	9.9932	0.001571	2.10412	0.0023675
YBR253W	Yes	22	62	34.8462	45.3	0.991739	0.319318	1.11625	73	39	69	45.3	0.024935	0.874528	-0.167457	Reps Disagree
YBR254C	Yes	41	30	32.0385	41.65	2.95423	0.085653	-0.829173	164	41	116.167	41.65	9.20076	0.002419	-1.26303	0.0019647
YBR255W	Yes	98	112	92.0769	119.7	0.025265	0.87371	-0.185867	167	43	119.333	119.7	0.966993	0.325431	-1.22047	0.64191
YBR256C	Yes	267	286	243.5	316.55	0.11054	0.739531	-0.279336	480	330	515	316.55	0.055082	0.814445	0.196397	Reps Disagree
YBR257W	Yes	24	45	29.3077	38.1	0.510622	0.47487	0.528379	30	31	40.8333	38.1	1.06182	0.3028	0.784271	0.42266
YBR258C	Yes	1	16	6.65385	8.65	2.07979	0.14926	3.62149	13	17	20.6667	8.65	0.435804	0.509155	1.12399	0.27185
YBR259W	Yes	110	349	189.231	246	11.5859	0.000665	1.28721	217	448	481.833	246	21.312	4e-06	1.78277	5.387e-08
YBR260C	Yes	201	234	190.5	247.65	0.10368	0.747457	-0.159199	687	360	643.5	247.65	0.162512	0.686854	-0.195348	0.85568
YBR261C	Yes	80	101	78.8462	102.5	0.004694	0.94538	-0.042228	172	219	268.5	102.5	3.02208	0.082138	1.08549	Reps Disagree
YBR262C	Yes	36	36	31.8462	41.4	0.1094	0.740828	-0.378512	294	97	227.833	41.4	0.581789	0.445612	-0.862794	0.69599
YBR263W	Yes	3078	4013	3082.46	4007.2	6e-05	0.993794	0.004176	4887	5573	7087.67	4007.2	2.78699	0.095033	0.926471	0.31731
YBR264C	Yes	26	16	19.1538	24.9	2.27852	0.131177	-1.07895	147	37	104.333	24.9	4.17573	0.041007	-1.25325	0.033487
YBR265W	Yes	646	359	461.077	599.4	4.01668	0.045052	-1.22606	2499	685	1820.33	599.4	3.51952	0.06065	-1.13021	0.018861
YBR267W	Yes	73	167	100.731	130.95	2.37674	0.123154	0.815368	141	121	171.333	130.95	0.990059	0.319728	0.516277	0.16674
YBR268W	No	12	31	17.9231	23.3	0.974401	0.323585	0.990722	98	53	93.1667	23.3	0.028218	0.866598	-0.149824	Reps Disagree
YBR269C	Yes	59	50	48.7308	63.35	0.698248	0.403373	-0.617298	322	157	291.833	63.35	0.187132	0.665315	-0.299331	0.62138
YBR270C	Yes	49	45	41.8077	54.35	0.457838	0.498636	-0.501368	183	79	157.333	54.35	0.453227	0.500806	-0.474953	0.59619
YBR271W	Yes	33	50	35.7308	46.45	0.113158	0.736577	0.22095	188	70	152.333	46.45	1.24424	0.264655	-0.68834	Reps Disagree
YBR272C	Yes	103	543	260.346	338.45	21.3772	4e-06	2.0198	237	667	674.333	338.45	25.5484	0	2.22976	4.5802e-11
YBR273C	No	146	231	161.846	210.4	0.35611	0.550675	0.283413	369	195	347	210.4	0.153052	0.695635	-0.183181	Reps Disagree
YBR274W	No	258	355	265.538	345.2	0.055727	0.813381	0.081936	868	561	901.5	345.2	0.102008	0.749433	0.107271	0.91131
YBR275C	No	229	339	244.885	318.35	0.057744	0.810097	0.187426	234	217	297.833	318.35	0.625243	0.429106	0.628152	0.71493
YBR276C	Yes	377	398	341.577	444.05	0.258472	0.611172	-0.300308	1109	790	1212.83	444.05	0.179114	0.672136	0.247631	Reps Disagree
YBR278W	No	31	24	24.7308	32.15	1.30037	0.254146	-0.747745	23	7	17.3333	32.15	1.52341	0.217105	-0.979241	0.21503
YBR279W	Yes	63	109	73.4231	95.45	0.067677	0.79475	0.412393	54	21	44.5	95.45	0.148097	0.700361	-0.625604	Reps Disagree
YBR280C	Yes	168	338	214	278.2	1.16477	0.280478	0.63005	1001	524	937.167	278.2	0.120839	0.728127	-0.196838	Reps Disagree
YBR281C	Yes	270	269	238.462	310	0.867399	0.351676	-0.383865	420	397	540.833	310	2.54064	0.11095	0.655715	Reps Disagree
YBR282W	Yes	20	16	16.1538	21	0.585664	0.444101	-0.70044	59	18	44.5	21	1.24158	0.265167	-0.975752	0.36966
YBR283C	Yes	2654	1018	1718.54	2234.1	16.5685	4.7e-05	-1.76094	8895	1679	5846.67	2234.1	15.3131	9.1e-05	-1.66843	8.6638e-08
YBR284W	Yes	74	58	59.3077	77.1	0.182015	0.669647	-0.729984	994	116	593.667	77.1	1.37367	0.241182	-2.36216	0.45597
YBR285W	Yes	8	0	4.00385	5.205	3.01512	0.082491	-10.0224	30	3	17.5	5.205	1.94964	0.162625	-2.58496	0.071253
YBR286W	Yes	6735	1412	3910.58	5083.75	28.3337	0	-2.63245	16064	3704	11118.7	5083.75	10.7728	0.00103	-1.37971	2.5215e-09
YBR287W	Yes	2823	1461	1973.42	2565.45	3.73631	0.053242	-1.32879	14353	1821	8694	2565.45	8.56512	0.003427	-2.24158	0.0017531
YBR288C	Yes	172	233	175.615	228.3	0.027021	0.869433	0.05941	622	420	661	228.3	0.245026	0.6206	0.17044	0.87248
YBR290W	No	118	54	79.7692	103.7	3.25324	0.071282	-1.50627	165	37	113.333	103.7	2.91215	0.087915	-1.4199	0.038055
YBR291C	No	365	282	290.962	378.25	0.650404	0.419968	-0.750713	111	445	426.333	378.25	5.48579	0.019172	2.74021	Reps Disagree
YBR294W	Yes	3887	122	1990.42	2587.55	1.77948	0.182213	-5.37222	1362	483	1083.5	2587.55	0.129379	0.719077	-0.758666	0.39732
YBR295W	No	851	1739	1094.35	1422.65	2.77373	0.095823	0.652515	1432	2115	2478.5	1422.65	10.0633	0.001513	1.29959	0.0014261
YBR296C	No	7	87	36.9615	48.05	12.4006	0.000429	3.25708	32	64	69.3333	48.05	5.65772	0.017379	1.73697	9.5521e-05
YCL001W	Yes	686	259	442.615	575.4	3.19749	0.073751	-1.78377	3833	542	2368.17	575.4	4.07544	0.043511	-2.08514	0.021634
YCL004W	Yes	100	211	131.154	170.5	1.31791	0.250968	0.698731	546	309	530.5	170.5	0.020907	0.885033	-0.084329	Reps Disagree
YCL005W	Yes	157	57	100.423	130.55	9.67088	0.001872	-1.84024	677	116	435.167	130.55	10.2555	0.001363	-1.80807	3.5409e-05
YCL009C	Yes	820	1537	1001.15	1301.5	0.283908	0.594151	0.52791	2602	6546	6756	1301.5	3.2876	0.069805	2.06796	0.17348
YCL010C	No	169	76	113.731	147.85	13.8491	0.000198	-1.53146	337	139	284.333	147.85	2.20559	0.137512	-0.540698	0.00031356
YCL011C	Yes	512	215	338.692	440.3	17.6318	2.7e-05	-1.63032	1885	304	1195.83	440.3	23.4982	1e-06	-1.89546	8.419e-10
YCL014W	Yes	464	854	560.462	728.6	0.210096	0.646692	0.5016	454	384	547	728.6	0.20426	0.651304	0.49538	0.78538
YCL016C	Yes	65	134	84.0385	109.25	2.84539	0.091636	0.66521	138	209	243.167	109.25	12.0586	0.000516	1.3358	0.00051778
YCL021W-A	Yes	13	0	6.50385	8.455	7.16855	0.007419	-10.7228	18	0	9.00833	8.455	6.8034	0.009098	-10.0768	0.00071577
YCL024W	Yes	49	53	44.8846	58.35	0.063856	0.800501	-0.265301	9	19	20.3333	58.35	1.99086	0.158251	1.81497	Reps Disagree
YCL025C	Yes	29	919	367.962	478.35	14.3482	0.000152	4.60743	79	1529	1313.67	478.35	15.0996	0.000102	5.01156	2.9412e-07
YCL026C-A	No	11	7	8.19231	10.65	0.93676	0.333113	-1.03059	18	25	29.8333	10.65	1.648	0.199231	1.2109	Reps Disagree
YCL027W	Yes	7	22	11.9615	15.55	0.790641	0.373906	1.27357	22	31	36.8333	15.55	0.80949	0.368271	1.23173	0.41071
YCL028W	Yes	843	669	678.808	882.45	1.98212	0.159167	-0.712038	1545	582	1257.5	882.45	1.77543	0.182712	-0.67155	0.13196
YCL029C	Yes	98	136	101.308	131.7	0.010118	0.919879	0.094241	146	57	120.5	131.7	0.41878	0.517546	-0.619969	Reps Disagree
YCL030C	Yes	7792	4889	5776.38	7509.3	0.757234	0.384195	-1.05097	2975	8089	8228.33	7509.3	2.5348	0.111361	2.18004	Reps Disagree
YCL031C	Yes	37	55	39.6538	51.55	0.099364	0.752594	0.193395	112	44	92.6667	51.55	1.04576	0.306486	-0.610958	Reps Disagree
YCL032W	Yes	34	86	50.0769	65.1	2.35182	0.125137	0.96029	120	122	161.667	65.1	1.68235	0.194613	0.760812	0.11483
YCL033C	Yes	123	174	128.423	166.95	0.10986	0.740303	0.121917	346	289	413.833	166.95	1.86587	0.171949	0.477263	0.38968
YCL034W	Yes	142	109	112.923	146.8	2.03663	0.153549	-0.760074	452	323	495.167	146.8	0.252213	0.615521	0.252177	Reps Disagree
YCL035C	Yes	69	71	61.8077	80.35	0.432289	0.510868	-0.337289	123	81	129	80.35	0.072878	0.787192	0.134301	Reps Disagree
YCL036W	No	60	189	102.692	133.5	1.07249	0.300383	1.27684	150	162	210	133.5	0.509273	0.475454	0.847997	0.42077
YCL037C	Yes	462	126	279.462	363.3	3.81129	0.050908	-2.25298	516	78	323	363.3	3.17131	0.074942	-1.98886	0.025061
YCL038C	Yes	358	1208	643.615	836.7	14.6018	0.000133	1.37608	1222	1367	1750.17	836.7	6.90972	0.008573	0.898735	1.6718e-05
YCL039W	Yes	258	119	174.769	227.2	2.70101	0.100284	-1.49492	1503	326	1023.17	227.2	2.67645	0.101843	-1.46794	0.057032
YCL040W	Yes	5833	2917	4038.42	5249.95	1.58469	0.208086	-1.37826	15873	6674	13498.2	5249.95	0.248515	0.618122	-0.512986	0.39241
YCL043C	Yes	15545	17270	14414.8	18739.2	0.084545	0.77123	-0.226694	43134	52476	65297	18739.2	1.58484	0.208065	1.0198	Reps Disagree
YCL044C	Yes	385	158	253.269	329.25	2.52465	0.11208	-1.66345	671	691	911.333	329.25	0.65476	0.418416	0.779339	Reps Disagree
YCL045C	No	1433	1210	1181.88	1536.45	3.29341	0.069558	-0.622543	4624	1708	3735.33	1536.45	4.18677	0.040741	-0.699868	0.019458
YCL046W	No	0	2	0.774231	1.0065	1.53705	0.215057	7.26534	0	2	1.67167	1.0065	2.17551	0.140223	8.38082	0.13574
YCL047C	Yes	105	241	145.192	188.75	2.78282	0.09528	0.820132	311	350	447.167	188.75	3.54992	0.059548	0.907406	0.035018
YCL048W	Yes	1	0	0.503846	0.655	1.03682	0.308562	-7.02237	46	1	23.8333	0.655	8.55246	0.003451	-4.7866	0.0083527
YCL049C	Yes	116	442	228	296.4	8.61114	0.003341	1.55141	655	642	862.5	296.4	2.14871	0.14269	0.708044	0.0041231
YCL050C	Yes	921	447	632.423	822.15	15.4246	8.6e-05	-1.42144	2780	806	2061.67	822.15	9.25095	0.002354	-1.04927	3.3174e-06
YCL051W	Yes	137	83	100.423	130.55	1.45312	0.228028	-1.1015	847	116	520.167	130.55	4.46958	0.034503	-2.13127	0.045987
YCL052C	Yes	249	556	338.346	439.85	1.11694	0.290579	0.780428	1513	903	1509	439.85	0.000114	0.99148	-0.007649	Reps Disagree
YCL054W	Yes	141	214	152.808	198.65	0.062164	0.803108	0.223404	234	74	178.667	198.65	0.987114	0.320449	-0.923946	Reps Disagree
YCL055W	Yes	59	95	66.0385	85.85	0.191496	0.661674	0.308701	277	107	227.667	85.85	0.840917	0.359135	-0.63531	Reps Disagree
YCL056C	Yes	4	71	29.3077	38.1	24.8495	1e-06	3.77123	46	127	128.833	38.1	20.1449	7e-06	2.20209	1.2076e-10
YCL057C-A	Yes	96	178	116.462	151.4	0.689232	0.406426	0.512259	269	196	297.833	151.4	0.215827	0.642238	0.280213	0.61161
YCL057W	Yes	1410	982	1082.69	1407.5	3.50113	0.061327	-0.900412	3599	1636	3162.83	1407.5	0.733525	0.391743	-0.400458	0.1136
YCL059C	Yes	79	392	190.269	247.35	1.26943	0.259874	1.93242	169	70	142.833	247.35	0.123347	0.725433	-0.534631	Reps Disagree
YCL061C	Yes	104	79	82.3846	107.1	0.162592	0.686782	-0.775171	37	13	29.3333	107.1	0.154479	0.694291	-0.772048	0.82997
YCL063W	Yes	103	135	103.423	134.45	0.000223	0.988084	0.011803	415	232	400.833	134.45	0.01721	0.895627	-0.102021	Reps Disagree
YCL064C	No	28	19	21.3077	27.7	2.95881	0.085411	-0.937939	66	20	49.6667	27.7	4.19287	0.040594	-0.9855	0.023107
YCR002C	Yes	212	923	461	599.3	10.5844	0.00114	1.74375	531	1528	1538.83	599.3	15.8391	6.9e-05	2.26183	1.3652e-06
YCR003W	Yes	17	49	27.3462	35.55	4.9666	0.025841	1.14874	46	63	75.5	35.55	7.13248	0.00757	1.19068	0.0018661
YCR004C	Yes	258	216	212.077	275.7	0.972856	0.323969	-0.634851	1031	517	946.333	275.7	0.170684	0.679505	-0.258843	0.55332
YCR005C	Yes	8599	11841	8853.73	11509.9	0.003074	0.955782	0.083039	21571	22064	29172.2	11509.9	0.252187	0.615539	0.769567	0.90042
YCR008W	Yes	522	871	596	774.8	0.310211	0.577551	0.360111	2452	1414	2404.33	774.8	0.007979	0.928824	-0.057211	Reps Disagree
YCR009C	Yes	234	255	215.077	279.6	0.159569	0.689554	-0.254523	1116	442	926.333	279.6	0.887139	0.346254	-0.599253	0.58074
YCR010C	No	4	7	4.69231	6.1	0.131946	0.716423	0.428843	52	4	29.3333	6.1	6.22943	0.012564	-2.96347	Reps Disagree
YCR011C	Yes	1075	2377	1451.73	1887.25	5.13887	0.023396	0.766294	3303	3354	4446.5	1887.25	5.10707	0.023829	0.759071	0.0047342
YCR012W	Yes	102792	167193	115701	150411	0.226974	0.633776	0.323275	151852	190853	234970	150411	2.28159	0.130917	1.06676	0.28951
YCR014C	Yes	43	12	26.1154	33.95	2.90819	0.088131	-2.21981	53	15	39	33.95	0.88835	0.345925	-1.08406	0.1369
YCR015C	Yes	46	54	43.7692	56.9	0.081268	0.775586	-0.147186	101	108	140.5	56.9	2.92941	0.086979	0.833642	Reps Disagree
YCR016W	Yes	27	11	17.7308	23.05	2.82235	0.09296	-1.67397	8	4	7.33333	23.05	0.050773	0.821724	-0.263034	0.27285
YCR017C	Yes	2021	2616	2016.65	2621.65	0.000297	0.986257	-0.006218	4575	3619	5303.33	2621.65	1.21125	0.271085	0.398785	Reps Disagree
YCR018C	Yes	1	2	1.26923	1.65	0.108453	0.741913	0.621488	3	6	6.5	1.65	1.66652	0.196726	1.73697	0.42684
YCR019W	Yes	55	75	56.3462	73.25	0.015914	0.899613	0.068947	123	137	175.667	73.25	2.79688	0.094448	0.892483	0.29445
YCR020C-A	Yes	12	39	21	27.3	3.11491	0.077579	1.32193	84	50	83.6667	27.3	0.000341	0.985272	-0.011496	Reps Disagree
YCR021C	Yes	399	99	237.577	308.85	1.60945	0.204569	-2.3894	671	193	496.333	308.85	0.432347	0.510839	-1.06075	0.34052
YCR023C	Yes	370	181	254.615	331	12.501	0.000407	-1.41005	747	275	602.667	331	3.60962	0.057446	-0.704711	0.00027253
YCR026C	Yes	374	392	337.769	439.1	0.160042	0.689118	-0.310696	618	202	477.333	439.1	1.20464	0.272396	-0.876286	0.50173
YCR027C	Yes	75	366	178.269	231.75	4.53049	0.033296	1.90837	490	485	649.167	231.75	0.826636	0.363247	0.722169	0.065493
YCR028C	Yes	292	393	297.154	386.3	0.002471	0.960356	0.050049	1333	630	1191.5	386.3	0.116669	0.732675	-0.344287	Reps Disagree
YCR030C	Yes	796	327	523.769	680.9	4.24344	0.039402	-1.66199	3782	624	2411	680.9	5.1224	0.023619	-1.86257	0.0074262
YCR032W	No	561	650	530.5	689.65	0.224749	0.635445	-0.166073	1917	605	1462.67	689.65	6.71767	0.009546	-0.926878	0.037034
YCR033W	No	575	839	610.192	793.25	0.03039	0.861608	0.166597	827	499	829.333	793.25	7.2e-05	0.993219	0.008118	0.98906
YCR034W	Yes	493	449	419.192	544.95	0.391282	0.531626	-0.513384	675	935	1116.67	544.95	1.98455	0.158912	1.20704	Reps Disagree
YCR035C	Yes	88	135	95.9231	124.7	0.070085	0.791214	0.238872	122	84	131	124.7	0.048062	0.826471	0.198546	0.93168
YCR036W	Yes	420	241	302.692	393.5	7.06197	0.007874	-1.17987	709	403	690.333	393.5	0.035059	0.851473	-0.07804	0.040259
YCR037C	No	687	1403	883.115	1148.05	1.36499	0.242675	0.651621	1587	1315	1889.33	1148.05	0.711048	0.399096	0.465726	0.32296
YCR042C	No	375	180	256.731	333.75	2.7458	0.09751	-1.43741	559	108	369.5	333.75	3.39319	0.065466	-1.63485	0.038647
YCR043C	Yes	187	109	135.423	176.05	2.31177	0.128398	-1.15722	325	160	295.833	176.05	0.156964	0.691967	-0.285402	0.30393
YCR044C	Yes	245	312	242.5	315.25	0.000827	0.977062	-0.029747	1921	593	1454.67	315.25	0.807557	0.368844	-0.958788	0.72819
YCR045C	Yes	14	42	23.1538	30.1	0.85982	0.353789	1.20645	90	72	105	30.1	0.120231	0.728784	0.415037	0.60731
YCR046C	Yes	30	10	18.8462	24.5	1.12233	0.289418	-1.96347	312	57	203.5	24.5	0.971847	0.32422	-1.71555	0.31587
YCR047C	Yes	108	126	102.462	133.2	0.081931	0.774698	-0.156119	412	139	321.833	133.2	2.33535	0.126467	-0.830594	0.32557
YCR048W	Yes	580	379	435.769	566.5	1.82341	0.176908	-0.992367	2808	803	2073.17	566.5	2.11424	0.145935	-1.0691	0.12022
YCR050C	No	0	0	0.008846	0.0115	0.000346	0.985167	-0.378512	5	1	3.33333	0.0115	0.93727	0.332981	-1.58496	0.69368
YCR051W	No	71	99	73.5769	95.65	0.02339	0.878447	0.101098	218	205	279.833	95.65	0.995253	0.318462	0.648261	0.63611
YCR052W	Yes	323	57	183.423	238.45	16.6368	4.5e-05	-2.88101	579	85	360.333	238.45	10.7067	0.001067	-2.03106	8.6227e-07
YCR053W	Yes	2411	3531	2563.58	3332.65	0.115324	0.734162	0.171934	4773	6293	7630.67	3332.65	4.57739	0.032397	1.13582	0.11271
YCR054C	Yes	167	132	134.269	174.55	3.69488	0.05458	-0.717822	489	164	381.167	174.55	5.50598	0.018951	-0.839173	0.0081446
YCR057C	Yes	557	873	614.269	798.55	0.082106	0.774463	0.269793	2075	1240	2070.83	798.55	3.8e-05	0.995057	-0.005806	Reps Disagree
YCR059C	No	90	123	92.3077	120	0.012479	0.911054	0.07215	353	260	393.167	120	0.221247	0.638092	0.295809	0.89667
YCR060W	No	32	16	22.1538	28.8	1.37152	0.24155	-1.37851	33	27	39	28.8	0.166257	0.68346	0.447459	Reps Disagree
YCR061W	Yes	572	123	333.308	433.3	16.0372	6.2e-05	-2.59587	2268	241	1334.83	433.3	15.6616	7.6e-05	-2.49735	9.4917e-08
YCR063W	Yes	26	26	23	29.9	0.323529	0.569494	-0.378512	82	51	83.5	29.9	0.007684	0.93015	0.051839	Reps Disagree
YCR065W	Yes	527	917	616.192	801.05	1.50363	0.220114	0.420607	1037	1254	1563.5	801.05	8.30444	0.003955	1.01109	0.0070045
YCR066W	Yes	40	67	45.7692	59.5	0.134428	0.713884	0.365649	78	32	65.6667	59.5	0.29541	0.586774	-0.548437	Reps Disagree
YCR068W	Yes	372	876	522.923	679.8	6.10469	0.013482	0.857117	1110	1281	1622.5	679.8	7.55288	0.005991	0.943676	0.00084202
YCR069W	Yes	348	438	342.462	445.2	0.002114	0.963324	-0.046668	1863	891	1674	445.2	0.103762	0.747361	-0.327165	0.95651
YCR071C	Yes	21	24	19.7308	25.65	0.118316	0.730868	-0.185867	68	42	69	25.65	0.00946	0.922516	0.04182	Reps Disagree
YCR072C	Yes	230	569	333.846	434	1.86361	0.172209	0.928283	828	662	965.667	434	0.395771	0.529281	0.414166	0.30947
YCR073W-A	Yes	119	558	274.115	356.35	7.47125	0.006269	1.85079	492	1302	1331	356.35	9.50438	0.00205	2.14097	0.00015758
YCR076C	Yes	75	108	79.0385	102.75	0.112995	0.73676	0.147557	183	220	274.833	102.75	5.54045	0.018582	1.00263	0.072436
YCR077C	Yes	2514	1406	1797.77	2337.1	1.91622	0.166274	-1.2169	13272	2847	9008.5	2337.1	2.7095	0.099752	-1.48391	0.084576
YCR079W	Yes	168	301	199.769	259.7	0.203706	0.651746	0.462791	1081	496	953.833	259.7	0.14484	0.703516	-0.386989	Reps Disagree
YCR081W	Yes	281	482	325.885	423.65	1.34016	0.247006	0.399951	754	808	1050.33	423.65	5.92569	0.014922	0.836756	0.024338
YCR082W	No	71	214	117.808	153.15	4.73348	0.029581	1.21321	257	189	286	153.15	0.320064	0.571569	0.293583	0.08589
YCR083W	Yes	30	51	34.6154	45	0.419015	0.517429	0.387023	162	91	156.833	45	0.031613	0.85888	-0.09509	Reps Disagree
YCR084C	No	886	1455	1002.62	1303.4	0.355363	0.551093	0.337129	2574	3342	4072	1303.4	3.57936	0.058502	1.11366	0.14297
YCR086W	Yes	18	18	15.9231	20.7	0.170786	0.679414	-0.378512	40	22	38.3333	20.7	0.020905	0.885037	-0.125531	0.90716
YCR088W	No	1884	879	1280.08	1664.1	1.72764	0.188713	-1.47838	1934	1042	1835.33	1664.1	0.022424	0.880965	-0.155267	0.46455
YCR090C	Yes	28	85	46.6923	60.7	2.29379	0.129893	1.22352	132	173	210.167	60.7	2.1642	0.141258	1.1272	0.091709
YCR091W	No	51	68	51.6538	67.15	0.005595	0.940376	0.036526	168	72	144	67.15	1.10893	0.292314	-0.485427	Reps Disagree
YCR092C	Yes	97	119	94.2692	122.55	0.048031	0.826525	-0.083607	288	115	239.833	122.55	2.59406	0.107265	-0.587469	0.30347
YCR093W	No	3531	3835	3240.5	4212.65	0.62123	0.430591	-0.259362	8418	4371	7851.5	4212.65	0.404031	0.525015	-0.208549	0.56221
YCR094W	Yes	117	307	176.577	229.55	4.41899	0.035541	1.01322	279	339	422	229.55	4.59856	0.031999	1.01799	0.0088469
YCR095C	Yes	65	99	70.5769	91.75	0.091194	0.762665	0.228477	248	115	219.833	91.75	0.250544	0.616693	-0.371741	Reps Disagree
YCR098C	Yes	283	133	192.654	250.45	1.24032	0.265409	-1.46789	259	108	219.5	250.45	0.18164	0.669968	-0.524955	0.4849
YCR105W	No	3	28	12.2692	15.95	11.7931	0.000594	2.84388	11	32	32.1667	15.95	13.2318	0.000275	2.27753	2.7205e-06
YDL001W	Yes	79	111	82.1923	106.85	0.020859	0.885163	0.112123	128	38	95.6667	106.85	1.53584	0.215238	-1.01511	Reps Disagree
YDL002C	No	17	58	30.8077	40.05	0.876303	0.349216	1.39201	43	17	35.6667	40.05	0.179999	0.671375	-0.601836	Reps Disagree
YDL003W	Yes	75	178	105.962	137.75	0.198689	0.655781	0.868403	9	73	65.3333	137.75	1.70341	0.191843	3.75686	0.38661
YDL004W	Yes	733	274	471.885	613.45	11.7263	0.000616	-1.79815	1084	456	922	613.45	1.18928	0.275474	-0.512293	0.0016435
YDL006W	No	74	142	91.6154	119.1	1.33862	0.247278	0.561782	336	195	330.5	119.1	0.011077	0.91618	-0.048022	Reps Disagree
YDL007W	Yes	911	381	602.038	782.65	3.78916	0.051585	-1.63617	3956	353	2272.17	782.65	7.94818	0.004814	-2.74934	0.0023095
YDL008W	Yes	68	16	40.1538	52.2	11.0388	0.000892	-2.46597	198	25	119.833	52.2	11.0325	0.000895	-2.24853	1.2015e-05
YDL010W	Yes	54	58	49.3077	64.1	0.129616	0.71883	-0.275418	163	40	114.833	64.1	2.61901	0.10559	-1.28983	0.2716
YDL013W	No	58	156	89	115.7	3.80781	0.051014	1.04891	118	187	214.833	115.7	6.71745	0.009547	1.40122	0.0042019
YDL014W	No	1615	1913	1543.27	2006.25	0.017408	0.895032	-0.134209	8930	3769	7605.83	2006.25	0.244612	0.620895	-0.507513	0.8822
YDL015C	No	1175	995	970.192	1261.25	2.08257	0.148989	-0.618404	3003	718	2099.83	1261.25	8.69026	0.003199	-1.32738	0.0041223
YDL017W	Yes	47	154	82.7308	107.55	10.2944	0.001334	1.33369	145	171	215	107.55	6.68243	0.009737	0.974909	0.00015917
YDL018C	Yes	51	48	43.9615	57.15	0.28022	0.596557	-0.465974	24	100	95.3333	57.15	6.29275	0.012123	2.79586	Reps Disagree
YDL020C	Yes	326	516	361.462	469.9	0.053994	0.816253	0.283987	1523	1067	1650.67	469.9	0.033704	0.854338	0.22361	0.94872
YDL021W	No	24	57	33.9231	44.1	1.66173	0.19737	0.869416	79	78	104.5	44.1	1.31268	0.25191	0.718587	0.19895
YDL022W	No	2106	6810	3672.23	4773.9	5.04104	0.024754	1.31464	6203	14313	15029	4773.9	9.57619	0.001971	1.94325	0.00053321
YDL024C	No	72	36	49.8462	64.8	1.38595	0.23909	-1.37851	446	47	262.167	64.8	3.60203	0.057709	-2.50935	0.072897
YDL025C	No	171	133	136.654	177.65	0.805609	0.369422	-0.741082	352	92	252.667	177.65	1.98067	0.159319	-1.1989	0.22558
YDL027C	No	258	177	197.077	256.2	3.59979	0.057787	-0.922133	1068	191	693.167	256.2	11.53	0.000685	-1.7463	0.00044074
YDL028C	No	132	155	125.615	163.3	0.027631	0.867979	-0.146781	268	90	209	163.3	0.85304	0.355694	-0.83727	0.67158
YDL030W	Yes	41	209	100.885	131.15	6.04273	0.013964	1.9713	142	146	192.667	131.15	1.1993	0.273462	0.777043	0.02508
YDL031W	Yes	197	349	232.731	302.55	0.359226	0.548936	0.44652	591	173	439.667	302.55	1.81263	0.178193	-1.03542	Reps Disagree
YDL033C	Yes	54	151	85.0769	110.6	2.06798	0.15042	1.10501	178	320	355.667	110.6	4.06394	0.043808	1.58316	0.039685
YDL036C	No	53	50	45.7308	59.45	0.13955	0.708729	-0.462576	40	26	41.6667	59.45	0.00849	0.926584	0.115477	Reps Disagree
YDL040C	No	676	362	477.231	620.4	9.9941	0.00157	-1.27954	1701	402	1185.5	620.4	11.0938	0.000866	-1.34415	1.9734e-05
YDL042C	No	102	212	132.538	172.3	3.29229	0.069606	0.676983	225	327	385	172.3	11.8957	0.000563	1.27633	0.00043657
YDL043C	No	26	59	35.6923	46.4	0.527784	0.46754	0.803692	106	51	95.5	46.4	0.08959	0.764699	-0.31853	Reps Disagree
YDL044C	Yes	24	26	22	28.6	0.041848	0.83791	-0.263034	32	29	40.1667	28.6	0.211729	0.645415	0.594947	Reps Disagree
YDL045C	Yes	55	204	105.962	137.75	1.94177	0.163477	1.51255	562	432	641	137.75	0.130801	0.717603	0.357427	0.3687
YDL045W-A	Yes	44	40	37.3846	48.6	1.27628	0.258592	-0.516015	114	75	119.5	48.6	0.115926	0.733496	0.132894	Reps Disagree
YDL046W	Yes	1032	158	576.769	749.8	24.675	1e-06	-3.08596	2257	417	1476	749.8	11.2113	0.000813	-1.69932	1.2313e-08
YDL047W	No	287	290	255.038	331.55	0.520151	0.470777	-0.363509	1102	672	1111	331.55	0.002253	0.962142	0.023375	Reps Disagree
YDL048C	Yes	2282	198	1217.15	1582.3	10.9134	0.000955	-3.90524	4658	349	2619.83	1582.3	8.6406	0.003288	-3.00145	4.291e-05
YDL049C	No	121	11	64.7308	84.15	15.5049	8.2e-05	-3.83794	320	34	188.333	84.15	10.6815	0.001082	-2.4975	1.5347e-06
YDL051W	Yes	294	282	255.462	332.1	0.294108	0.5876	-0.438633	492	261	463.5	332.1	0.048969	0.824867	-0.177643	0.83573
YDL052C	No	283	355	278.038	361.45	0.005693	0.939855	-0.051495	1237	545	1072.67	361.45	0.426488	0.513717	-0.445552	0.83437
YDL053C	No	101	76	79.7308	103.65	0.574341	0.448539	-0.788796	90	57	92.5	103.65	0.005793	0.939328	0.078003	Reps Disagree
YDL054C	No	454	250	323.154	420.1	5.6448	0.017507	-1.23928	1463	426	1086.5	420.1	4.23551	0.039587	-1.04304	0.0057346
YDL055C	Yes	18038	22454	17655.2	22951.7	0.006134	0.937575	-0.062579	23169	32115	38347	22951.7	2.04371	0.152837	1.20802	Reps Disagree
YDL056W	No	127	154	122.731	159.55	0.008039	0.928557	-0.10041	178	51	131.5	159.55	0.820688	0.364979	-1.06634	0.70561
YDL057W	Yes	45	25	32.1154	41.75	1.35692	0.244072	-1.22651	71	87	108	41.75	1.05152	0.305158	1.03016	Reps Disagree
YDL058W	No	408	290	315.538	410.2	1.83164	0.175933	-0.871028	600	284	536.667	410.2	0.297449	0.585486	-0.342106	0.33714
YDL059C	Yes	15	36	21.3462	27.75	2.654	0.10329	0.884523	18	23	28.1667	27.75	3.66905	0.055432	1.0906	0.035285
YDL060W	No	205	596	331.731	431.25	1.08706	0.297124	1.16118	232	310	374.333	431.25	1.07218	0.300454	1.15511	0.30496
YDL063C	No	192	694	362.923	471.8	11.8014	0.000592	1.47532	609	754	932.833	471.8	6.56562	0.010397	1.04509	7.9985e-05
YDL065C	No	17	23	17.3462	22.55	0.000727	0.978487	0.057587	26	14	24.6667	22.55	0.005301	0.941961	-0.156119	Reps Disagree
YDL066W	No	3406	3516	3055.31	3971.9	0.890986	0.34521	-0.332655	6631	5514	7910.5	3971.9	1.77561	0.18269	0.470838	Reps Disagree
YDL067C	No	133	71	93.8077	121.95	9.70374	0.001839	-1.28405	289	84	214.5	121.95	7.33195	0.006774	-1.04564	0.00015314
YDL069C	No	18	25	18.6154	24.2	0.030015	0.862457	0.09542	53	34	54.8333	24.2	0.045156	0.831717	0.096508	0.95564
YDL070W	No	1555	901	1124.04	1461.25	3.75817	0.05255	-1.16583	2692	804	2016	1461.25	2.87712	0.089847	-1.00645	0.030008
YDL072C	No	877	456	613.885	798.05	5.64304	0.017525	-1.32205	3507	933	2531	798.05	4.62865	0.031442	-1.17332	0.0046857
YDL073W	Yes	483	486	428.423	556.95	1.17332	0.278721	-0.369578	1179	610	1097.83	556.95	0.407754	0.523112	-0.213717	0.42654
YDL076C	Yes	51	109	67.4231	87.65	1.0529	0.30484	0.717247	277	252	348.5	87.65	0.810534	0.367962	0.600503	0.35757
YDL077C	No	127	160	125.038	162.55	0.006741	0.934563	-0.045268	280	100	223.333	162.55	1.77939	0.182225	-0.748461	0.47176
YDL078C	Yes	427	488	401.192	521.55	0.297678	0.585342	-0.185867	1422	830	1402.67	521.55	0.014312	0.904775	-0.039773	0.86623
YDL080C	No	190	195	170	221	0.335854	0.562232	-0.341037	966	258	698	221	3.71634	0.053882	-1.16769	0.13623
YDL084W	No	2950	1758	2151.15	2796.5	5.12657	0.023562	-1.12529	5754	2996	5373.67	2796.5	0.186707	0.665671	-0.204562	0.080856
YDL085C-A	No	32	84	48.3077	62.8	0.98282	0.321504	1.01381	33	50	58.1667	62.8	1.57266	0.209821	1.33643	0.24934
YDL085W	Yes	35	162	79.8077	103.75	0.875532	0.349428	1.83205	143	195	234	103.75	0.422892	0.515498	1.18443	0.48889
YDL086W	Yes	268	965	505.154	656.7	11.9288	0.000553	1.46978	701	1467	1573	656.7	17.0102	3.7e-05	1.80235	3.843e-07
YDL087C	Yes	29	19	21.8077	28.35	0.365235	0.545613	-0.988565	137	20	85.1667	28.35	1.29426	0.255264	-2.03914	0.41383
YDL088C	Yes	262	261	231.385	300.8	0.354658	0.551488	-0.384029	636	216	498	300.8	1.57012	0.21019	-0.82103	0.3657
YDL089W	No	89	91	79.5	103.35	0.483365	0.486902	-0.34645	370	116	281.667	103.35	3.70174	0.054356	-0.936435	0.12259
YDL090C	Yes	211	259	205.115	266.65	0.012186	0.912101	-0.082803	235	463	503.333	266.65	4.25248	0.039193	1.71532	Reps Disagree
YDL091C	Yes	135	159	128.654	167.25	0.066115	0.797079	-0.142444	421	129	318	167.25	2.94345	0.086226	-0.969484	0.25276
YDL098C	No	19	24	18.7308	24.35	0.003871	0.950391	-0.041477	71	59	84.6667	24.35	0.67945	0.409776	0.469862	Reps Disagree
YDL099W	No	13	26	16.5	21.45	0.125616	0.723022	0.621488	32	27	38.5	21.45	0.081393	0.775418	0.491853	0.88507
YDL100C	No	1090	1062	953.462	1239.5	1.54611	0.21371	-0.416056	2890	1540	2728.33	1239.5	0.269174	0.603886	-0.171174	0.3933
YDL101C	Yes	31	248	110.885	144.15	12.3614	0.000438	2.62149	58	335	308.167	144.15	16.3291	5.3e-05	3.267	4.3341e-07
YDL102W	No	429	748	502.192	652.85	1.41938	0.233506	0.423549	1342	1177	1651.83	652.85	2.42203	0.11964	0.547695	0.12789
YDL103C	Yes	182	546	301	391.3	10.9555	0.000933	1.20645	461	790	888.833	391.3	17.1022	3.5e-05	1.51405	6.0249e-07
YDL105W	No	37	31	30.4231	39.55	0.888422	0.345905	-0.633769	53	50	68.1667	39.55	1.02096	0.31229	0.652901	Reps Disagree
YDL106C	No	129	280	172.192	223.85	4.09595	0.042986	0.739544	324	413	506.167	223.85	9.17998	0.002447	1.08711	0.0010686
YDL107W	Yes	8	16	10.1538	13.2	0.330853	0.565157	0.621488	40	26	41.6667	13.2	0.014554	0.903976	0.115477	0.854
YDL109C	No	65	64	57.1154	74.25	0.929862	0.334899	-0.400879	164	54	127	74.25	4.72755	0.029683	-0.865699	0.055779
YDL110C	Yes	47	322	147.346	191.55	27.5371	0	2.39782	172	346	374.333	191.55	18.5693	1.6e-05	1.74533	6.995e-11
YDL111C	Yes	147	387	222.346	289.05	1.69806	0.192541	1.01801	513	545	710.667	289.05	1.16043	0.281377	0.824263	0.21213
YDL112W	Yes	1137	935	928.115	1206.55	1.02255	0.311915	-0.660706	3560	1315	2875.83	1206.55	1.14767	0.284037	-0.699849	0.30332
YDL113C	No	93	164	109.577	142.45	0.069589	0.791937	0.439882	156	27	100.5	142.45	0.918674	0.337823	-1.79355	Reps Disagree
YDL114W	No	4	6	4.30769	5.6	0.037844	0.845758	0.206451	19	8	16.1667	5.6	0.409769	0.522087	-0.510962	Reps Disagree
YDL116W	Yes	508	837	575.923	748.7	1.02521	0.311286	0.341888	1358	1303	1764.83	748.7	4.0328	0.044624	0.677319	0.073295
YDL117W	Yes	172	345	218.692	284.3	2.055	0.151707	0.625676	395	430	555.833	284.3	3.90067	0.048267	0.85945	0.043325
YDL119C	Yes	48	23	32.8462	42.7	8.14008	0.00433	-1.43991	126	47	102.167	42.7	2.83616	0.092164	-0.685725	0.0035222
YDL120W	Yes	128	451	237.462	308.7	14.4958	0.00014	1.43847	278	523	574.833	308.7	19.1096	1.2e-05	1.64869	3.6708e-08
YDL121C	Yes	49	50	43.7308	56.85	0.443375	0.505498	-0.349365	93	55	92.3333	56.85	0.001722	0.966903	-0.020834	0.83866
YDL122W	No	374	572	407	529.1	0.108797	0.741517	0.234465	819	476	806.167	529.1	0.004207	0.948285	-0.045936	Reps Disagree
YDL123W	No	165	346	215.577	280.25	0.257315	0.611971	0.689794	1720	646	1398.33	280.25	0.249132	0.617687	-0.675837	Reps Disagree
YDL124W	No	4614	213	2388.92	3105.6	5.90638	0.015086	-4.8156	5417	370	3016.83	3105.6	4.30782	0.037938	-3.13493	0.0048452
YDL126C	No	8852	4908	6313.69	8207.8	6.4652	0.011001	-1.22938	19670	12230	20026.7	8207.8	0.012704	0.910258	0.051393	Reps Disagree
YDL127W	No	114	96	93.9231	122.1	0.455432	0.499766	-0.626439	150	293	319.167	122.1	2.86894	0.090304	1.7029	Reps Disagree
YDL128W	No	1742	350	1005.62	1307.3	11.3205	0.000767	-2.69383	5390	747	3317.5	1307.3	8.27741	0.004014	-2.11414	4.2129e-05
YDL130W-A	Yes	61	31	42.4231	55.15	3.19667	0.073789	-1.35505	150	70	133.333	55.15	0.284046	0.594061	-0.36257	0.18092
YDL132W	Yes	911	731	736.654	957.65	1.08651	0.297246	-0.696091	2236	595	1613.83	957.65	2.89134	0.089057	-1.17299	0.12261
YDL133W	Yes	103	197	127.269	165.45	0.461716	0.496823	0.55704	491	204	415.5	165.45	0.428545	0.512704	-0.530188	Reps Disagree
YDL135C	Yes	60	139	83.4615	108.5	1.14363	0.284886	0.833539	125	150	187.5	108.5	1.64235	0.200004	1	0.22023
YDL138W	No	521	372	403.577	524.65	6.09272	0.013574	-0.864492	1165	566	1054.17	524.65	0.823054	0.364289	-0.30449	0.031199
YDL143W	Yes	1000	1480	1069.23	1390	0.152004	0.696628	0.187086	4276	2509	4228.83	1390	0.00455	0.946221	-0.032184	Reps Disagree
YDL144C	Yes	197	151	156.577	203.55	0.743411	0.38857	-0.762159	629	339	597	203.55	0.032624	0.856664	-0.154809	0.69903
YDL145C	Yes	7386	7428	6549.92	8514.9	1.00236	0.316739	-0.370331	18966	10757	18447.2	8514.9	0.048747	0.825258	-0.081174	0.61211
YDL146W	Yes	281	209	220.885	287.15	2.48259	0.115113	-0.805579	756	293	622.167	287.15	1.59533	0.206567	-0.63052	0.11269
YDL148C	Yes	141	40	85.8846	111.65	3.84951	0.049761	-2.19613	191	24	115.5	111.65	3.95516	0.046728	-2.2555	0.016425
YDL149W	No	171	381	232.038	301.65	1.78249	0.181843	0.777283	671	524	772.167	301.65	0.453338	0.500754	0.38022	0.30926
YDL150W	Yes	91	94	81.6538	106.15	0.257128	0.6121	-0.331717	162	68	137.667	106.15	0.615832	0.432601	-0.515422	0.61665
YDL154W	Yes	31	41	31.2692	40.65	0.000595	0.980541	0.024844	16	34	36.3333	40.65	2.41011	0.120553	1.82443	0.37062
YDL155W	Yes	108	250	150.154	195.2	1.94488	0.16314	0.832385	196	268	321.333	195.2	3.81989	0.050648	1.18834	0.04789
YDL156W	Yes	66	59	55.6923	72.4	0.100993	0.750642	-0.540263	16	33	35.5	72.4	0.858919	0.354041	1.78136	Reps Disagree
YDL157C	Yes	35	41	33.2692	43.25	0.038615	0.844213	-0.150243	88	133	154.833	43.25	3.02621	0.081929	1.33282	Reps Disagree
YDL159W	Yes	61	191	103.962	135.15	2.2275	0.135573	1.26818	325	280	395.833	135.15	0.431142	0.511429	0.521953	0.25438
YDL160C	Yes	2661	2678	2360.5	3068.65	0.370211	0.542889	-0.369324	10717	4632	9218.5	3068.65	0.605098	0.436639	-0.473228	0.57828
YDL163W	No	1	0	0.503846	0.655	1.03682	0.308562	-7.02237	1	0	0.508333	0.655	0.713701	0.398218	-5.90689	0.38049
YDL164C	No	234	562	333.154	433.1	4.1019	0.042835	0.88555	514	651	799.5	433.1	6.02235	0.014126	1.07786	0.0050888
YDL165W	No	41	168	85.1154	110.65	4.405	0.035834	1.65625	209	242	306.167	110.65	1.731	0.188284	0.94847	0.040472
YDL166C	Yes	49	154	83.7308	108.85	4.01022	0.045225	1.27357	221	235	306.333	108.85	1.93921	0.163755	0.82558	0.043735
YDL167C	No	180	238	181.538	236	0.000821	0.977148	0.024453	169	193	245.333	236	1.09983	0.294303	0.928543	0.64598
YDL168W	Yes	371	1299	685.115	890.65	13.2282	0.000276	1.4294	1058	2197	2359.83	890.65	19.5627	1e-05	1.79116	5.5668e-08
YDL169C	Yes	14	18	13.9231	18.1	0.000191	0.988987	-0.015942	115	20	74.1667	18.1	2.18896	0.139003	-1.7866	0.41026
YDL170W	Yes	272	315	257.154	334.3	0.134608	0.713701	-0.166766	392	547	651.833	334.3	6.57819	0.010324	1.21765	Reps Disagree
YDL171C	No	13237	12261	11334.3	14734.5	0.386383	0.534207	-0.489011	18064	15627	22054.5	14734.5	0.448898	0.502859	0.527889	Reps Disagree
YDL173W	Yes	114	63	81.2308	105.6	1.75262	0.185548	-1.23412	156	59	127.167	105.6	0.552462	0.457313	-0.665794	0.29417
YDL174C	No	1257	1001	1013.5	1317.55	0.210734	0.646193	-0.707054	3461	2924	4167.17	1317.55	0.104936	0.745984	0.49372	Reps Disagree
YDL175C	Yes	55	54	48.2692	62.75	0.301087	0.583202	-0.404984	70	46	73.3333	62.75	0.031736	0.858609	0.131245	Reps Disagree
YDL176W	No	80	141	94.2308	122.5	0.988727	0.320054	0.439112	351	201	343	122.5	0.026534	0.870602	-0.06731	Reps Disagree
YDL178W	Yes	146	140	126.846	164.9	0.150076	0.698463	-0.439053	689	339	627	164.9	0.065345	0.798239	-0.286253	0.88327
YDL179W	Yes	161	174	147.423	191.65	0.0947	0.758286	-0.266485	180	340	373.333	191.65	3.02983	0.081747	1.6545	Reps Disagree
YDL180W	Yes	331	399	318.962	414.65	0.083977	0.771979	-0.108954	1201	751	1226.33	414.65	0.02638	0.870977	0.059614	Reps Disagree
YDL181W	Yes	92	22	54.4615	70.8	13.1949	0.000281	-2.44264	85	30	67.5	70.8	1.75837	0.184828	-0.765535	0.00056379
YDL183C	Yes	24	36	25.8462	33.6	0.065456	0.798071	0.206451	107	97	134.333	33.6	0.623852	0.42962	0.595411	0.70988
YDL190C	Yes	1211	1532	1194.73	1553.15	0.00872	0.9256	-0.039294	4376	1828	3711.33	1553.15	1.52061	0.217527	-0.522381	0.52404
YDL193W	Yes	144	345	204.692	266.1	1.61701	0.203509	0.882016	300	747	772.5	266.1	7.03717	0.007984	2.05311	0.012059
YDL194W	Yes	129	163	127.192	165.35	0.002424	0.960736	-0.041011	885	228	632.5	165.35	1.9664	0.160831	-1.21968	0.44307
YDL195W	Yes	4519	3449	3586.04	4661.85	1.16067	0.281326	-0.768337	13816	9226	14596.3	4661.85	0.049071	0.824688	0.154403	Reps Disagree
YDL197C	Yes	30	44	31.9231	41.5	0.01941	0.889197	0.174029	33	6	21.5	41.5	1.39009	0.238391	-1.72247	Reps Disagree
YDL198C	Yes	758	1677	1024	1331.2	4.68498	0.030427	0.767101	1499	2352	2709.5	1331.2	14.0197	0.000181	1.38685	7.2165e-05
YDL199C	Yes	241	127	169.346	220.15	11.6221	0.000652	-1.30272	694	134	458.667	220.15	18.4814	1.7e-05	-1.63574	2.1591e-07
YDL200C	Yes	71	45	52.8077	68.65	1.49106	0.222052	-1.03641	107	50	95.1667	68.65	0.196329	0.6577	-0.360645	0.42701
YDL201W	Yes	111	109	97.4231	126.65	1.12133	0.289631	-0.404743	270	117	232.5	126.65	1.66391	0.197076	-0.469485	0.22052
YDL202W	No	16	250	104.154	135.4	19.8286	8e-06	3.58727	53	208	199.833	135.4	15.2212	9.6e-05	2.70948	1.7767e-08
YDL203C	Yes	110	343	186.923	243	11.1709	0.000831	1.26219	366	433	543.833	243	7.62733	0.005749	0.979489	6.3301e-05
YDL204W	Yes	121	240	152.808	198.65	0.325604	0.568259	0.609516	483	133	352.333	198.65	1.04006	0.307807	-1.12363	Reps Disagree
YDL206W	Yes	471	213	317.423	412.65	2.81883	0.093164	-1.52338	1864	397	1262.83	412.65	2.75572	0.096907	-1.49422	0.051528
YDL207W	Yes	103	47	69.5769	90.45	8.33882	0.003881	-1.51042	251	28	148.833	90.45	18.0532	2.1e-05	-2.42722	1.4422e-06
YDL209C	No	36	49	36.8462	47.9	0.008851	0.925044	0.066273	65	29	56.6667	47.9	0.360262	0.548361	-0.427421	Reps Disagree
YDL210W	No	19	26	19.5	25.35	0.018659	0.891349	0.074001	48	37	54.8333	25.35	0.631618	0.426762	0.361456	0.74806
YDL211C	Yes	98	98	86.6923	112.7	0.193978	0.659627	-0.378512	106	197	217.167	112.7	3.04869	0.080802	1.6311	Reps Disagree
YDL212W	Yes	635	975	692.5	900.25	0.375987	0.539759	0.240134	1971	1152	1945.5	900.25	0.009506	0.922332	-0.037821	Reps Disagree
YDL213C	Yes	7	36	17.3462	22.55	6.0524	0.013887	1.98406	18	8	15.6667	22.55	0.291675	0.589149	-0.432959	Reps Disagree
YDL214C	Yes	26	21	21.0769	27.4	0.371375	0.542256	-0.686634	99	35	78.6667	27.4	0.493986	0.482155	-0.763108	0.61219
YDL215C	Yes	756	504	571.846	743.4	0.729072	0.393184	-0.963474	6746	767	4012.17	743.4	3.27747	0.070237	-2.39977	0.12674
YDL216C	Yes	33	35	29.9615	38.95	0.048958	0.824886	-0.293623	76	25	58.8333	38.95	0.41019	0.521873	-0.867106	0.79332
YDL217C	No	139	70	96.4231	125.35	6.68361	0.00973	-1.36817	513	148	379.833	125.35	4.63492	0.031328	-1.0564	0.0027726
YDL218W	Yes	46	79	53.3846	69.4	0.129214	0.719248	0.401707	297	154	276.833	69.4	0.03724	0.846977	-0.210567	Reps Disagree
YDL220C	No	169	300	199.885	259.85	0.616284	0.432432	0.449428	473	265	457.333	259.85	0.030792	0.860705	-0.098882	Reps Disagree
YDL222C	No	72	117	81	105.3	0.055244	0.814178	0.321928	422	294	456	105.3	0.025309	0.873601	0.215539	0.9536
YDL223C	No	205	114	146.346	190.25	0.861587	0.353295	-1.2251	891	102	530.5	190.25	2.49878	0.113934	-2.38989	0.16957
YDL224C	No	442	645	469.077	609.8	0.037159	0.847142	0.166741	2800	954	2195	609.8	0.852953	0.355718	-0.8164	Reps Disagree
YDL225W	Yes	147	96	110.423	143.55	1.05498	0.304363	-0.993221	225	63	165	143.55	1.26713	0.260307	-1.09954	0.2801
YDL226C	Yes	207	428	268.115	348.55	1.90472	0.167551	0.669468	427	620	730.167	348.55	6.47445	0.010944	1.275	0.013388
YDL227C	Yes	2	2	1.76923	2.3	0.053488	0.817101	-0.378512	10	1	5.83333	2.3	2.75465	0.096972	-2.58496	0.28013
YDL230W	Yes	34	241	109.692	142.6	5.3088	0.021218	2.44692	356	273	405.5	142.6	0.170347	0.679803	0.353989	0.075566
YDL231C	Yes	1175	2024	1365.96	1775.75	1.48922	0.222337	0.406037	3261	2444	3667.17	1775.75	0.94497	0.331003	0.320895	0.26562
YDL233W	No	182	341	222.154	288.8	2.20944	0.137168	0.527322	408	463	589.833	288.8	6.82508	0.008989	0.919409	0.0094917
YDL234C	No	424	309	330.846	430.1	0.711796	0.398848	-0.834969	1747	356	1170.17	430.1	2.19573	0.138394	-1.55797	0.2151
YDL235C	Yes	133	187	138.423	179.95	0.022728	0.880167	0.1131	207	220	286.833	179.95	1.15861	0.281753	0.824838	0.59378
YDL236W	Yes	712	350	490.615	637.8	3.01671	0.082411	-1.40303	2628	656	1860.67	637.8	2.5387	0.111086	-1.26523	0.052122
YDL237W	Yes	1119	335	688.346	894.85	11.9937	0.000534	-2.11849	1897	606	1453.5	894.85	2.86536	0.090506	-0.909364	0.00052844
YDL238C	Yes	121	221	145.5	189.15	0.92496	0.336176	0.490528	342	300	421	189.15	1.20002	0.273317	0.547932	0.31123
YDL239C	No	60	81	61.1538	79.5	0.002411	0.96084	0.054448	97	23	67.6667	79.5	1.24462	0.264582	-1.33939	Reps Disagree
YDL240W	Yes	274	312	257	334.1	0.069656	0.791838	-0.191141	1507	412	1096.83	334.1	2.26387	0.132422	-1.134	0.34133
YDL241W	No	3	24	10.7308	13.95	4.59993	0.031973	2.62149	1	31	26.3333	13.95	9.39874	0.002171	5.69116	0.00073419
YDR001C	Yes	1826	2341	1813.38	2357.4	0.002976	0.956492	-0.020073	3048	3444	4394	2357.4	5.79862	0.016039	0.913188	Reps Disagree
YDR002W	No	285	156	202.5	263.25	7.11655	0.007638	-1.24793	785	157	523.333	263.25	11.0988	0.000864	-1.58496	8.5301e-05
YDR003W	Yes	251	178	193.962	252.15	0.710391	0.399314	-0.874322	1598	398	1130.67	252.15	1.42224	0.233034	-1.26846	0.31402
YDR004W	No	115	53	77.8846	101.25	12.309	0.000451	-1.49608	364	91	257.833	101.25	11.0395	0.000892	-1.26303	6.3228e-06
YDR006C	No	228	310	233.231	303.2	0.013851	0.906313	0.064723	960	491	889.167	303.2	0.180048	0.671332	-0.230346	Reps Disagree
YDR007W	No	91	42	61.6538	80.15	11.3676	0.000747	-1.49399	233	89	190.667	80.15	3.0337	0.081552	-0.651487	0.00065248
YDR009W	Yes	25	83	44.4231	57.75	6.15361	0.013114	1.35267	49	172	167.833	57.75	19.7112	9e-06	2.54852	2.0024e-06
YDR011W	No	3251	2816	2708.58	3521.15	1.07092	0.300737	-0.585748	14451	3626	10247.2	3521.15	4.50512	0.033793	-1.25775	0.056801
YDR013W	Yes	85	37	56.7308	73.75	3.12145	0.077268	-1.57845	133	66	121.5	73.75	0.115319	0.734168	-0.273923	0.21951
YDR014W	No	41	60	43.5769	56.65	0.02798	0.867157	0.170827	73	37	67.3333	56.65	0.056452	0.812194	-0.243406	Reps Disagree
YDR016C	No	11	91	40.5	52.65	6.96281	0.008322	2.66985	25	146	134.167	52.65	9.36212	0.002215	3.28293	0.0002194
YDR017C	No	313	360	294.962	383.45	0.033759	0.854221	-0.176677	472	226	424.333	383.45	0.113699	0.735972	-0.325498	0.92047
YDR018C	No	13	49	25.3462	32.95	2.14451	0.14308	1.53576	120	68	116.667	32.95	0.008202	0.92784	-0.082462	Reps Disagree
YDR020C	No	46	39	38	49.4	1.19503	0.274318	-0.616671	82	36	71	49.4	0.679255	0.409843	-0.450661	0.35813
YDR021W	Yes	28	91	49	63.7	4.15755	0.041449	1.32193	58	61	79.8333	63.7	1.69964	0.192335	0.809722	0.046492
YDR022C	No	9	72	32.1923	41.85	3.49554	0.061534	2.62149	52	141	143.5	41.85	2.90605	0.088248	2.17608	0.033753
YDR028C	No	481	983	618.577	804.15	0.138822	0.709455	0.652643	585	188	449.167	804.15	0.256025	0.612864	-0.900738	Reps Disagree
YDR030C	Yes	57	28	39.2692	51.05	1.90349	0.167688	-1.40405	93	10	54.8333	51.05	4.45208	0.034859	-2.48027	0.035903
YDR031W	Yes	76	9	41.4615	53.9	16.4726	4.9e-05	-3.45651	315	19	173.333	53.9	18.7184	1.5e-05	-3.31432	1.6463e-08
YDR032C	Yes	692	1289	841.769	1094.3	0.646832	0.421248	0.518897	1861	2259	2813	1094.3	2.35297	0.125045	1.01657	0.20773
YDR033W	Yes	4930	14586	8075	10497.5	2.91099	0.087978	1.18641	3787	19693	18304.3	10497.5	12.0747	0.000511	3.11552	0.00049507
YDR034C	No	298	193	223.231	290.2	6.12523	0.013327	-1.00522	702	264	571	290.2	2.99017	0.083772	-0.673968	0.0087052
YDR035W	No	1023	718	787.654	1023.95	1.25009	0.263534	-0.889262	4864	1089	3339.5	1023.95	2.93197	0.086841	-1.42217	0.10933
YDR036C	Yes	464	363	371.615	483.1	2.75741	0.096805	-0.732667	1151	552	1035.5	483.1	0.567381	0.451302	-0.323182	0.18046
YDR042C	No	6	41	18.7692	24.4	2.68389	0.101368	2.39408	63	43	67.3333	24.4	0.025924	0.872086	0.18595	0.30285
YDR043C	Yes	51	393	176.654	229.65	33.0753	0	2.56745	88	396	374	229.65	40.1386	0	2.90689	1.1102e-16
YDR044W	No	500	572	470	611	0.030957	0.860337	-0.184425	3237	947	2407.67	611	0.905859	0.341216	-1.03625	0.65337
YDR045C	Yes	36	92	53.3846	69.4	1.02587	0.31113	0.975125	144	148	195.333	69.4	0.69866	0.403234	0.776494	0.38588
YDR046C	No	11	83	37.4231	48.65	11.7785	0.000599	2.5371	58	163	164.833	48.65	12.0165	0.000527	2.22771	5.045e-06
YDR047W	No	519	598	489.5	636.35	0.157917	0.691082	-0.174101	1319	1100	1576.17	636.35	1.17997	0.277361	0.475025	Reps Disagree
YDR049W	No	48	74	52.4615	68.2	0.066857	0.79597	0.245979	54	60	77	68.2	0.818285	0.365682	0.888969	0.65031
YDR050C	No	11828	8938	9351.69	12157.2	2.31142	0.128426	-0.782694	44158	17488	36652.3	12157.2	1.38361	0.239487	-0.599344	0.13784
YDR051C	No	53	152	84.9615	110.45	6.0348	0.014027	1.14149	171	134	197.167	110.45	0.805312	0.36951	0.385202	0.032458
YDR052C	No	36	100	56.4615	73.4	0.630502	0.427171	1.09542	47	59	72.6667	73.4	0.593153	0.441202	1.06502	0.50299
YDR054C	Yes	179	122	136.423	177.35	6.04113	0.013976	-0.93159	596	111	390.5	177.35	18.9712	1.3e-05	-1.68779	3.0603e-06
YDR055W	No	4235	3114	3315.19	4309.75	2.86629	0.090453	-0.822105	6584	3944	6578.67	4309.75	2.4e-05	0.996051	-0.002339	0.30695
YDR056C	Yes	185	261	192.885	250.75	0.035848	0.84983	0.118013	834	424	770.333	250.75	0.15086	0.697715	-0.239018	Reps Disagree
YDR057W	Yes	111	705	326.654	424.65	8.35648	0.003843	2.28855	253	585	614	424.65	6.65015	0.009915	1.94626	0.00042582
YDR058C	Yes	54	81	58.1538	75.6	0.119225	0.729877	0.206451	277	79	204.333	75.6	3.26295	0.070861	-1.073	Reps Disagree
YDR060W	No	411	390	355.5	462.15	0.123163	0.725629	-0.454176	491	88	318.833	462.15	1.46604	0.225972	-1.74318	0.46044
YDR061W	No	136	758	359.538	467.4	15.4851	8.3e-05	2.10008	618	854	1020.67	467.4	6.3662	0.011631	1.20359	1.4363e-05
YDR062W	No	1363	3817	2149.58	2794.45	10.2954	0.001334	1.10714	4328	4452	5874	2794.45	5.36425	0.020554	0.777719	0.00031535
YDR063W	Yes	63	177	99.5769	129.45	1.03693	0.308538	1.11181	99	253	260.333	129.45	2.98921	0.083821	2.0906	0.12039
YDR065W	Yes	26	45	30.3077	39.4	0.117367	0.731908	0.412902	51	24	45.5	39.4	0.084343	0.771497	-0.350497	Reps Disagree
YDR066C	No	22	28	21.7692	28.3	0.003415	0.9534	-0.030588	25	45	50	28.3	9.72454	0.001818	1.58496	Reps Disagree
YDR067C	No	28	136	66.3077	86.2	17.1765	3.4e-05	1.9016	92	136	159.333	86.2	10.5549	0.001159	1.30087	7.1237e-07
YDR068W	No	30	13	20	26	2.65817	0.103019	-1.58496	10	2	6.66667	26	1.45757	0.227317	-1.58496	0.11133
YDR069C	Yes	407	372	346.577	450.55	1.47761	0.224149	-0.508238	1286	829	1333.83	450.55	0.064798	0.799068	0.103519	Reps Disagree
YDR070C	No	8	7	6.69231	8.7	0.09723	0.75518	-0.571157	169	10	92.8333	8.7	2.00735	0.156538	-3.34199	0.37063
YDR071C	No	228	143	169	219.7	1.76537	0.183956	-1.05153	928	200	630.667	219.7	3.28852	0.069766	-1.47716	0.068734
YDR072C	Yes	3777	2384	2805.42	3647.05	6.3999	0.011413	-1.04237	12828	3646	9452.33	3647.05	6.83456	0.008941	-1.07794	0.0010398
YDR074W	No	1586	989	1173.38	1525.4	0.928396	0.33528	-1.05986	12482	1959	7873.5	1525.4	2.57764	0.108383	-1.93469	0.1568
YDR075W	No	42	73	49.0769	63.8	0.310258	0.577522	0.418996	201	121	201.333	63.8	4.4e-05	0.994681	0.004777	0.89289
YDR076W	Yes	27	47	31.5769	41.05	0.080648	0.776421	0.42119	25	24	32.5	41.05	0.198406	0.656011	0.678072	0.85296
YDR078C	Yes	12	10	9.84615	12.8	0.821341	0.364788	-0.641546	52	9	33.5	12.8	9.02995	0.002656	-1.79355	0.0076921
YDR079W	Yes	8	7	6.69231	8.7	0.489828	0.484004	-0.571157	39	9	27	8.7	5.41551	0.019959	-1.37851	0.05448
YDR081C	No	248	569	342.846	445.7	2.50206	0.113697	0.819577	616	758	939.667	445.7	3.94517	0.047006	1.03623	0.033305
YDR082W	No	45	93	58.2692	75.75	2.54921	0.11035	0.668794	155	129	185	75.75	1.60795	0.204781	0.472068	0.10824
YDR083W	Yes	17	33	21.1923	27.55	0.433497	0.510278	0.57842	94	13	57.8333	27.55	4.77857	0.028816	-2.11718	Reps Disagree
YDR084C	Yes	121	272	165.115	214.65	1.05656	0.304001	0.790088	255	358	425.833	214.65	2.41673	0.120045	1.22643	0.15731
YDR085C	No	115	111	100.192	130.25	0.198573	0.655875	-0.429586	194	79	162.833	130.25	0.333028	0.563881	-0.559166	0.73771
YDR086C	Yes	208	279	211.308	274.7	0.016458	0.89792	0.04517	563	450	656.5	274.7	1.4687	0.22555	0.413756	0.52594
YDR087C	No	75	410	195.192	253.75	2.92985	0.086956	2.07215	89	224	231.167	253.75	2.90371	0.088376	2.06859	0.045098
YDR089W	No	236	171	183.769	238.9	4.3918	0.036112	-0.843302	474	244	440.333	238.9	0.331669	0.564678	-0.22104	0.099769
YDR090C	No	257	372	271.577	353.05	0.067199	0.795459	0.155023	468	628	757.333	353.05	3.45803	0.062945	1.16122	0.2
YDR093W	No	833	1108	842.654	1095.45	0.002726	0.95836	0.033058	3566	1778	3264.67	1095.45	0.178056	0.673049	-0.267086	Reps Disagree
YDR094W	No	82	146	97.1538	126.3	0.543857	0.460839	0.453761	384	222	377	126.3	0.008182	0.927925	-0.053581	Reps Disagree
YDR100W	No	95	39	62.5	81.25	13.6331	0.000222	-1.66297	258	77	193.167	81.25	6.95139	0.008375	-1.00747	2.6419e-05
YDR101C	Yes	828	817	728.231	946.7	0.288565	0.591142	-0.397806	2643	1259	2370.67	946.7	0.203816	0.651658	-0.332933	0.7527
YDR103W	Yes	64	151	90.0769	117.1	4.52444	0.033414	0.859893	107	210	228.5	117.1	16.9678	3.8e-05	1.70974	1.8517e-05
YDR104C	No	102	109	92.9231	120.8	0.544065	0.460753	-0.282753	284	119	241.167	120.8	2.03075	0.154145	-0.517964	0.25886
YDR105C	No	458	272	333.615	433.7	9.76925	0.001775	-1.13025	1601	388	1123.83	433.7	13.3517	0.000258	-1.30788	7.1456e-06
YDR106W	Yes	2	24	10.2308	13.3	7.08041	0.007793	3.20645	56	24	48	13.3	0.438631	0.507784	-0.485427	Reps Disagree
YDR107C	No	400	493	389.615	506.5	0.050985	0.821358	-0.076924	954	611	986.167	506.5	0.078962	0.778709	0.094149	Reps Disagree
YDR108W	No	186	174	159.923	207.9	1.1388	0.285906	-0.474727	726	208	536.333	207.9	5.69873	0.016977	-1.06642	0.030715
YDR109C	Yes	99	371	192.192	249.85	6.0204	0.014141	1.52741	160	348	370	249.85	8.3234	0.003914	1.85798	0.00059784
YDR110W	No	54	53	47.3846	61.6	0.136182	0.712106	-0.405479	86	18	58	61.6	1.59527	0.206574	-1.51937	0.42904
YDR111C	Yes	124	96	98.9231	128.6	1.38971	0.238455	-0.747745	605	184	455.833	128.6	2.46751	0.116222	-0.980264	0.12709
YDR113C	No	21	65	35.5	46.15	0.371672	0.542095	1.25154	2	18	16	46.15	1.59305	0.206891	3.90689	0.35753
YDR115W	Yes	23	68	37.6538	48.95	5.99593	0.014339	1.18539	85	127	148.333	48.95	9.98985	0.001574	1.31626	0.00026405
YDR116C	Yes	143	71	98.8077	128.45	1.90583	0.167428	-1.38864	877	234	633.5	128.45	1.45301	0.228046	-1.1691	0.16286
YDR117C	Yes	108	70	80.9231	105.2	1.68185	0.194679	-1.00412	252	74	187.667	105.2	1.80911	0.178615	-1.03086	0.15157
YDR118W	No	40	101	58.8462	76.5	5.0603	0.02448	0.957772	129	130	172.833	76.5	3.87443	0.049027	0.748106	0.0092717
YDR120C	Yes	193	234	186.5	242.45	0.011516	0.91454	-0.100604	244	122	223.667	242.45	0.077736	0.780389	-0.263034	0.95442
YDR121W	No	28	26	24	31.2	0.428084	0.512931	-0.485427	80	20	56.6667	31.2	2.873	0.090077	-1.26303	0.18826
YDR122W	No	760	714	654.615	851	0.834895	0.360861	-0.468587	2603	549	1759	851	7.47939	0.006241	-1.50833	0.015981
YDR123C	No	379	164	252.577	328.35	1.59596	0.206477	-1.58701	370	181	335.833	328.35	0.06577	0.797598	-0.29457	0.46173
YDR124W	No	77	40	53.8846	70.05	2.53833	0.111112	-1.32337	160	57	127.5	70.05	0.928826	0.335168	-0.752072	0.15978
YDR125C	Yes	107	100	91.9615	119.55	1.52053	0.21754	-0.476122	272	113	230.167	119.55	2.10903	0.146432	-0.530318	0.14164
YDR126W	No	33	98	54.1923	70.45	7.31432	0.006841	1.1918	106	160	186.333	70.45	11.3829	0.000741	1.33097	6.6892e-05
YDR127W	No	13802	7333	9721.38	12637.8	2.35106	0.125198	-1.29091	16839	12336	18699.5	12637.8	0.132101	0.716263	0.288034	Reps Disagree
YDR130C	No	51	9	28.9615	37.65	1.71657	0.190135	-2.88101	40	7	25.8333	37.65	0.860207	0.353681	-1.77761	0.24877
YDR131C	No	103	106	92.2692	119.95	0.325185	0.568508	-0.337092	135	139	183.333	119.95	1.70703	0.191371	0.779091	Reps Disagree
YDR132C	No	84	87	75.4615	98.1	0.687217	0.407113	-0.327886	232	132	226	98.1	0.04485	0.83228	-0.076621	0.70553
YDR133C	No	313	20	164.192	213.45	4.41269	0.035672	-4.3466	2208	76	1167.33	213.45	4.31696	0.037734	-4.12363	0.010244
YDR137W	Yes	71	179	104.346	135.65	2.83545	0.092205	0.955557	204	147	224.5	135.65	0.238338	0.625409	0.264213	0.22219
YDR138W	Yes	122	264	162.538	211.3	1.5857	0.207942	0.735145	438	248	425.667	211.3	0.021968	0.882173	-0.083625	Reps Disagree
YDR140W	Yes	47	121	70.0385	91.05	5.41069	0.020014	0.985763	88	115	139.833	91.05	7.37747	0.006605	1.12302	0.0013128
YDR142C	No	91	111	88.1923	114.65	0.009837	0.920995	-0.09189	613	217	487.333	114.65	0.667882	0.413791	-0.761226	0.74874
YDR143C	Yes	318	810	470.538	611.7	2.23451	0.134959	0.970384	1217	1008	1448.5	611.7	0.548157	0.459072	0.465132	0.23428
YDR144C	Yes	274	1185	592.769	770.6	2.47142	0.115933	1.73413	200	2085	1837.5	770.6	6.8071	0.00908	4.11894	0.00827
YDR146C	No	209	121	151.038	196.35	0.427669	0.513135	-1.16701	141	50	112.167	196.35	0.189993	0.662922	-0.75873	0.70698
YDR147W	No	128	222	149.385	194.2	0.960249	0.327124	0.415904	216	399	440.5	194.2	12.9683	0.000317	1.62232	0.0010545
YDR148C	No	687	1035	741.577	964.05	0.390092	0.532251	0.212737	1648	1816	2337.33	964.05	6.40295	0.011393	0.877014	0.037023
YDR151C	Yes	136	235	158.385	205.9	0.292735	0.588473	0.410542	891	495	858	205.9	0.022307	0.881273	-0.111031	Reps Disagree
YDR152W	No	102	84	83.3077	108.3	0.328167	0.566741	-0.65862	119	36	89.5	108.3	0.696011	0.404127	-0.987927	0.56661
YDR155C	Yes	5035	8325	5719.42	7435.25	0.280324	0.596489	0.346947	19467	21057	27281	7435.25	1.60756	0.204836	0.850235	0.37904
YDR156W	No	309	181	224.115	291.35	1.17002	0.279398	-1.15013	2004	350	1293.67	291.35	2.48721	0.114775	-1.78049	0.14238
YDR158W	Yes	4763	8688	5723.04	7439.95	1.39625	0.237353	0.488642	10699	14262	17234.5	7439.95	7.14739	0.007507	1.15167	0.013061
YDR161W	Yes	85	155	102.115	132.75	1.64161	0.200105	0.488222	302	200	317.667	132.75	0.163457	0.685994	0.142417	0.40986
YDR162C	No	91	32	57.8077	75.15	4.28545	0.03844	-1.88631	176	27	110.5	75.15	4.63649	0.031299	-1.96758	0.0092916
YDR163W	Yes	9	11	8.73077	11.35	0.007787	0.929682	-0.089005	15	2	9.16667	11.35	2.78893	0.094918	-2.16993	0.30247
YDR164C	No	238	399	272.462	354.2	1.10939	0.292214	0.366916	625	672	872.5	354.2	5.93356	0.014855	0.841571	0.027954
YDR165W	No	188	347	227.462	295.7	1.95403	0.162153	0.505691	310	392	481.667	295.7	8.52824	0.003497	1.07555	0.0048055
YDR166C	Yes	204	270	205.846	267.6	0.004699	0.945349	0.025879	452	382	544.333	267.6	1.76522	0.183975	0.494215	0.47813
YDR167W	Yes	92	90	80.6154	104.8	1.09228	0.295967	-0.41022	287	111	236	104.8	2.99494	0.083525	-0.633525	0.11619
YDR168W	Yes	256	134	179.538	233.4	1.53138	0.215905	-1.31242	396	124	301.333	233.4	0.833799	0.361176	-0.938195	0.27693
YDR169C	No	246	222	208.385	270.9	0.754447	0.385072	-0.52661	544	250	480.333	270.9	0.412639	0.520633	-0.384713	0.52266
YDR170C	No	3513	1840	2464.19	3203.45	7.44564	0.006359	-1.31151	7061	1730	4972.17	3203.45	7.264	0.007035	-1.29214	0.00049276
YDR171W	No	282	131	191.385	248.8	1.22224	0.268922	-1.48464	1588	166	932.333	248.8	2.71882	0.099171	-2.52099	0.12333
YDR172W	No	804	438	570.462	741.6	1.49132	0.222012	-1.25478	1073	310	794.833	741.6	1.08857	0.296788	-1.05434	0.2451
YDR174W	No	781	371	533.192	693.15	8.52208	0.003509	-1.45242	3059	421	1880.33	693.15	15.775	7.1e-05	-2.1242	4.055e-06
YDR175C	Yes	66	144	88.3846	114.9	1.9204	0.165813	0.747019	343	218	353.167	114.9	0.02719	0.869028	0.083085	0.42325
YDR176W	Yes	79	62	63.3462	82.35	0.218629	0.640086	-0.728096	88	10	52.3333	82.35	1.62426	0.202499	-2.40054	0.39445
YDR177W	Yes	70	264	136.538	177.5	3.12189	0.077247	1.5366	691	281	579.667	177.5	0.497758	0.480487	-0.56115	Reps Disagree
YDR178W	Yes	637	461	495.808	644.55	1.42484	0.232609	-0.845038	2927	791	2122.67	644.55	2.54705	0.110501	-1.15071	0.11981
YDR179C	Yes	4	3	3.15385	4.1	0.34247	0.558407	-0.793549	5	1	3.33333	4.1	0.93727	0.332981	-1.58496	0.49875
YDR179W-A	Yes	88	88	77.8462	101.2	0.922021	0.336945	-0.378512	215	114	202.5	101.2	0.237407	0.626086	-0.178337	0.53923
YDR180W	No	346	634	416.846	541.9	0.894434	0.344278	0.495199	1563	779	1430.67	541.9	0.269495	0.603671	-0.267657	Reps Disagree
YDR181C	No	29	20	22.1923	28.85	1.53754	0.214984	-0.914565	41	16	33.8333	28.85	0.725871	0.394225	-0.620586	0.29392
YDR182W	No	678	426	502.846	653.7	2.31358	0.128249	-1.04894	3197	642	2133.5	653.7	4.78665	0.028681	-1.57911	0.024296
YDR183W	Yes	15	50	26.7308	34.75	5.61362	0.017821	1.35845	49	76	87.8333	34.75	7.56263	0.005959	1.37018	0.0010779
YDR184C	Yes	79	215	122.192	158.85	2.54104	0.110921	1.0659	451	306	480.5	158.85	0.08005	0.77723	0.17737	0.29751
YDR185C	Yes	34	46	34.6923	45.1	0.001794	0.966215	0.057587	379	83	258.667	45.1	1.01998	0.312523	-1.45405	Reps Disagree
YDR186C	No	743	562	587.654	763.95	0.763168	0.382339	-0.781304	1032	448	889.333	763.95	0.280866	0.596134	-0.466907	0.56497
YDR188W	No	1481	811	1052.42	1368.15	2.60468	0.106549	-1.24731	5792	2253	4773.5	1368.15	0.718014	0.396796	-0.625249	0.17602
YDR189W	Yes	595	947	661.731	860.25	0.135826	0.712466	0.291963	1016	753	1135.5	860.25	0.147992	0.700462	0.304787	0.84592
YDR190C	Yes	140	303	186.538	242.5	4.1044	0.042772	0.735379	528	477	661.5	242.5	2.95068	0.085841	0.590417	0.024259
YDR191W	No	87	101	82.3462	107.05	0.176034	0.674804	-0.163244	264	142	250.333	107.05	0.193106	0.660344	-0.157681	0.8058
YDR192C	No	139	239	161.423	209.85	0.271802	0.602126	0.403414	333	392	493.167	209.85	1.51252	0.218755	0.972297	0.39872
YDR193W	No	0	6	2.31269	3.0065	3.80821	0.051002	8.85031	2	4	4.33333	3.0065	1.30049	0.254124	1.73697	0.069286
YDR194C	No	205	399	255.962	332.75	0.645191	0.421837	0.582253	1133	379	882.333	332.75	1.33306	0.248262	-0.842913	Reps Disagree
YDR195W	No	49	49	43.3462	56.35	0.120796	0.728172	-0.378512	57	36	58.5	56.35	0.004603	0.945912	0.074001	Reps Disagree
YDR196C	No	39	10	23.3462	30.35	8.00858	0.004656	-2.34199	173	15	99	30.35	12.538	0.000399	-2.79077	2.6356e-05
YDR197W	No	57	89	62.7308	81.55	0.084855	0.770822	0.264332	366	119	282.167	81.55	0.939746	0.332343	-0.883916	Reps Disagree
YDR198C	No	73	93	72.2692	93.95	0.005414	0.941346	-0.029177	149	145	195.333	93.95	3.47998	0.062116	0.697706	Reps Disagree
YDR200C	Yes	44	37	36.2308	47.1	1.84623	0.174223	-0.62849	80	12	50	47.1	14.0033	0.000182	-2	0.00036105
YDR201W	No	36	11	22.2308	28.9	11.8075	0.00059	-2.089	112	6	61	28.9	29.8537	0	-3.48543	6.9585e-10
YDR202C	Yes	57	147	85.0385	110.55	2.4863	0.114842	0.988271	258	133	239.833	110.55	0.138085	0.710192	-0.218979	Reps Disagree
YDR204W	No	182	788	394.077	512.3	20.8046	5e-06	1.73575	530	1109	1189.17	512.3	22.9999	2e-06	1.80216	2.1854e-10
YDR205W	Yes	509	756	545.269	708.85	0.240094	0.624138	0.192209	1748	1046	1745.67	708.85	9.9e-05	0.992059	-0.003857	Reps Disagree
YDR206W	Yes	219	816	423.346	550.35	16.8305	4.1e-05	1.51913	677	1412	1515.17	550.35	23.1144	2e-06	1.79748	1.5283e-09
YDR207C	No	101	66	75.8846	98.65	0.783283	0.376139	-0.992329	104	40	85.3333	98.65	0.336049	0.562119	-0.641546	0.53997
YDR208W	No	597	428	463.115	602.05	1.72891	0.18855	-0.858632	2048	685	1594.83	602.05	1.68746	0.193936	-0.843074	0.15755
YDR211W	No	610	563	521.538	678	1.54264	0.214226	-0.494186	1323	947	1450.67	678	0.423118	0.515385	0.254589	Reps Disagree
YDR212W	Yes	2025	1594	1625.58	2113.25	1.33896	0.247218	-0.723782	9296	2147	6437.17	2113.25	4.38955	0.03616	-1.37732	0.051109
YDR213W	No	108	99	92.0769	119.7	0.313653	0.575447	-0.504043	602	111	393.5	119.7	3.0376	0.081356	-1.70224	0.19015
YDR214W	Yes	540	914	621.538	808	0.06396	0.800343	0.380723	859	1826	1951.17	808	1.16587	0.280252	1.82492	0.55957
YDR216W	No	481	415	400.115	520.15	0.110921	0.739098	-0.591437	6486	620	3759.67	520.15	1.43078	0.231637	-2.65002	0.47336
YDR217C	No	136	148	124.923	162.4	0.03815	0.845143	-0.256521	142	74	132.667	162.4	0.0238	0.877395	-0.203328	0.96328
YDR219C	No	62	30	42.5385	55.3	2.05366	0.151841	-1.42582	269	22	152.833	55.3	5.99782	0.014324	-2.87507	0.015509
YDR222W	No	59	107	70.6538	91.85	0.164533	0.685017	0.480312	107	135	166	91.85	0.772773	0.37936	1.07231	0.61006
YDR223W	No	0	45	17.3127	22.5065	26.2449	0	11.7572	41	64	73.8333	22.5065	9.157	0.002478	1.37941	1.6406e-08
YDR226W	No	3000	1941	2246.54	2920.5	4.3389	0.037251	-1.00667	5924	3416	5808.67	2920.5	0.015249	0.901722	-0.057298	0.14758
YDR227W	No	131	110	107.808	140.15	0.106474	0.744195	-0.630575	123	13	72.3333	140.15	1.11402	0.29121	-2.50511	0.54811
YDR229W	No	82	68	67.1538	87.3	0.21638	0.641812	-0.648601	52	38	57.6667	87.3	0.041683	0.838225	0.284453	Reps Disagree
YDR231C	Yes	48	20	31.6923	41.2	5.4868	0.019161	-1.64155	86	30	68	41.2	1.56702	0.21064	-0.782409	0.026284
YDR232W	No	1644	2263	1692.38	2200.1	0.023371	0.878495	0.082515	6352	4705	7096.83	2200.1	0.316379	0.573792	0.303949	0.84938
YDR233C	Yes	1827	1796	1604.27	2085.55	0.324161	0.569118	-0.403201	5980	4007	6329.17	2085.55	0.05132	0.820782	0.159343	Reps Disagree
YDR234W	No	1999	3098	2191.04	2848.35	0.102309	0.749076	0.253547	2940	7005	7307.5	2848.35	4.7638	0.029064	1.98953	0.10509
YDR235W	No	77	241	131.192	170.55	10.5592	0.001156	1.26759	280	248	346.667	170.55	2.51454	0.112801	0.561879	0.0012969
YDR237W	No	109	240	146.808	190.85	2.5135	0.112875	0.760195	409	369	512	190.85	1.63158	0.201484	0.588486	0.10879
YDR238C	No	3315	4881	3534.81	4595.25	0.260371	0.609866	0.179656	6218	7367	9248.17	4595.25	7.25124	0.007085	0.981592	0.027846
YDR239C	Yes	104	77	81.6154	106.1	0.9891	0.319963	-0.812165	153	68	133.167	106.1	0.291784	0.589079	-0.432959	0.50301
YDR240C	Yes	58	96	65.9231	85.7	0.741895	0.389054	0.34847	224	164	248.667	85.7	0.636799	0.424872	0.287163	0.46284
YDR242W	No	238	222	204.385	265.7	0.302434	0.582361	-0.478914	258	275	358.167	265.7	0.875878	0.349333	0.829026	Reps Disagree
YDR243C	Yes	148	165	137.462	178.7	0.353412	0.552188	-0.221643	294	203	316.167	178.7	0.315234	0.574486	0.202629	Reps Disagree
YDR245W	No	195	402	252.115	327.75	1.53597	0.215219	0.66521	879	607	945.333	327.75	0.151785	0.696835	0.202799	0.43451
YDR246W	No	36	20	25.6923	33.4	3.45227	0.063165	-1.22651	145	22	90.8333	33.4	9.52346	0.002029	-1.98351	0.0012766
YDR247W	No	484	141	296.231	385.1	1.97092	0.16035	-2.15782	3706	210	2028	385.1	3.37689	0.066117	-3.40444	0.058806
YDR248C	No	92	253	143.308	186.3	2.20656	0.137425	1.08092	96	272	274.667	186.3	7.34192	0.006736	2.23947	0.0073921
YDR249C	No	204	162	164.308	213.6	3.7689	0.052214	-0.711087	499	239	448.667	213.6	0.881557	0.347776	-0.325064	0.09095
YDR251W	No	468	566	451.692	587.2	0.024309	0.8761	-0.104218	1978	644	1525.67	587.2	1.6547	0.198321	-0.881944	0.47783
YDR252W	No	25	24	21.7308	28.25	0.629349	0.427594	-0.437405	45	21	40	28.25	0.47876	0.488985	-0.36257	0.53631
YDR253C	No	5	5	4.42308	5.75	0.099714	0.752173	-0.378512	2	4	4.33333	5.75	1.30049	0.254124	1.73697	Reps Disagree
YDR254W	No	35	92	52.8846	68.75	0.712541	0.398602	1.01577	75	104	124.167	68.75	0.992462	0.319141	1.20859	0.38951
YDR255C	Yes	68	90	68.6154	89.2	0.000538	0.981499	0.025879	218	145	229.833	89.2	0.018116	0.892932	0.14869	0.99203
YDR256C	No	11	7	8.19231	10.65	0.698084	0.403428	-1.03059	104	23	71.1667	10.65	1.70179	0.192054	-1.43991	0.27565
YDR259C	No	12	128	55.2308	71.8	2.73284	0.098304	3.03653	24	71	71.1667	71.8	1.94142	0.163515	2.30175	0.082469
YDR260C	No	35	96	54.4231	70.75	1.44325	0.229614	1.07717	174	230	278.667	70.75	1.70371	0.191804	1.13951	0.18156
YDR261C	No	388	441	363.615	472.7	0.129237	0.719225	-0.19379	566	595	778.833	472.7	2.16377	0.141298	0.809053	Reps Disagree
YDR262W	No	129	179	133.346	173.35	0.007116	0.932772	0.094077	1079	334	817.833	173.35	0.694257	0.40472	-0.954809	Reps Disagree
YDR263C	No	46	54	43.7692	56.9	0.043248	0.83526	-0.147186	92	35	75.1667	56.9	0.844067	0.358236	-0.657313	0.66025
YDR265W	Yes	139	54	90.2692	117.35	9.37226	0.002203	-1.74256	580	72	350	117.35	15.2637	9.3e-05	-2.27302	3.3769e-06
YDR266C	Yes	180	209	170.385	221.5	0.07387	0.785783	-0.163006	312	151	281.833	221.5	0.266029	0.606008	-0.310032	0.82949
YDR267C	Yes	163	398	234.577	304.95	1.28001	0.257897	0.909385	1060	529	970.833	304.95	0.11779	0.731444	-0.265759	Reps Disagree
YDR268W	No	132	69	92.5385	120.3	5.13382	0.023464	-1.31438	331	189	323	120.3	0.018642	0.891397	-0.071479	0.1018
YDR269C	No	0	0	0.008846	0.0115	0.000346	0.985167	-0.378512	1	0	0.508333	0.0115	0.713701	0.398218	-5.90689	0.7594
YDR270W	No	166	285	192.615	250.4	0.34359	0.557764	0.401267	1068	422	885.667	250.4	0.78322	0.376158	-0.602631	Reps Disagree
YDR272W	Yes	170	32	97.3077	126.5	5.58126	0.018154	-2.7879	165	54	127.5	126.5	0.855962	0.354871	-0.874469	0.038942
YDR273W	Yes	24	28	22.7692	29.6	0.091232	0.762617	-0.156119	49	14	36.1667	29.6	4.12102	0.042354	-1.07039	0.14317
YDR274C	No	0	2	0.774231	1.0065	1.53705	0.215057	7.26534	0	2	1.67167	1.0065	2.17551	0.140223	8.38082	0.13574
YDR275W	Yes	71	48	53.9615	70.15	0.705586	0.400913	-0.943296	274	37	167.833	70.15	2.91096	0.08798	-2.15161	0.15325
YDR276C	Yes	247	1132	558.885	726.55	6.44456	0.011129	1.81778	1224	900	1362	726.55	0.213583	0.643973	0.293359	0.042559
YDR277C	Yes	196	47	116.077	150.9	4.93223	0.02636	-2.43863	559	20	296.167	150.9	8.31064	0.003941	-4.06781	0.0010568
YDR279W	Yes	57	83	60.4231	78.55	0.033062	0.855716	0.163638	81	69	98	78.55	0.310001	0.57768	0.50564	0.84261
YDR280W	No	84	94	78.1538	101.6	0.170829	0.679376	-0.21624	342	183	323.5	101.6	0.111351	0.738611	-0.165187	0.84781
YDR281C	No	27	0	13.5038	17.555	5.88748	0.015249	-11.7773	37	9	26	17.555	1.08951	0.296579	-1.30256	0.028938
YDR282C	No	24	15	17.7692	23.1	0.891184	0.345157	-1.05658	139	29	93.6667	23.1	1.9354	0.164169	-1.52399	0.21932
YDR284C	Yes	543	341	402.654	523.45	8.74211	0.003109	-1.04969	1266	505	1053.83	523.45	3.01794	0.082348	-0.588957	0.0023737
YDR285W	Yes	11	45	22.8077	29.65	2.93326	0.086772	1.65391	10	11	14.1667	29.65	0.720127	0.396102	0.874469	0.15022
YDR286C	No	48	74	52.4615	68.2	0.12868	0.719804	0.245979	72	75	98.5	68.2	1.31534	0.25143	0.795859	0.49034
YDR287W	Yes	76	155	97.6154	126.9	2.83249	0.092375	0.649685	124	218	243.667	126.9	15.5546	8e-05	1.55095	9.4878e-05
YDR288W	Yes	41	103	60.1154	78.15	1.74615	0.186361	0.950437	191	110	187.167	78.15	0.007705	0.930052	-0.059104	Reps Disagree
YDR291W	No	196	270	201.846	262.4	0.049703	0.823581	0.083594	748	445	744.833	262.4	0.001153	0.972908	-0.012267	Reps Disagree
YDR292C	No	261	151	188.577	245.15	1.93136	0.164609	-1.16801	325	186	317.5	245.15	0.007314	0.931847	-0.068172	0.44096
YDR293C	Yes	4340	4714	3983.08	5178	0.621944	0.430326	-0.259255	12560	5286	10685	5178	2.39405	0.121798	-0.511623	0.20696
YDR294C	Yes	569	1089	703.346	914.35	1.10498	0.293175	0.557992	2803	1591	2727.33	914.35	0.023567	0.877991	-0.080072	Reps Disagree
YDR295C	Yes	49	119	70.2692	91.35	0.60402	0.437048	0.901596	70	42	70	91.35	0	1	0	Reps Disagree
YDR296W	No	126	50	82.2308	106.9	15.6081	7.8e-05	-1.71193	339	37	200.333	106.9	29.7865	0	-2.45872	1.0263e-10
YDR297W	No	905	392	603.269	784.25	1.16749	0.279919	-1.58558	7620	706	4398.33	784.25	2.51047	0.113092	-2.69509	0.14096
YDR298C	Yes	269	855	463.346	602.35	6.02335	0.014118	1.28981	1425	1410	1887.5	602.35	2.09601	0.147685	0.721699	0.014956
YDR300C	No	331	288	276.269	359.15	2.72582	0.098738	-0.579274	797	466	786.833	359.15	0.012236	0.911919	-0.037284	0.30681
YDR301W	No	607	429	468.5	609.05	4.54213	0.03307	-0.87923	2298	444	1519	609.05	14.005	0.000182	-1.63478	7.8499e-05
YDR302W	No	145	114	116.346	151.25	1.71935	0.189777	-0.725531	393	179	345.667	151.25	0.558351	0.454925	-0.397604	0.29781
YDR304C	Yes	594	879	635.077	825.6	0.077785	0.780323	0.186889	949	1475	1703.67	825.6	3.66656	0.055515	1.3732	0.17931
YDR306C	Yes	266	383	280.308	364.4	0.045793	0.830553	0.147407	1294	469	1037.83	364.4	1.08741	0.297047	-0.727212	Reps Disagree
YDR307W	No	533	254	364.192	473.45	3.81453	0.05081	-1.44782	711	436	718.833	473.45	0.002116	0.963309	0.031444	Reps Disagree
YDR308C	Yes	33	62	40.3462	52.45	0.43243	0.510799	0.531291	37	66	73.5	52.45	3.26978	0.070567	1.57191	0.15582
YDR309C	No	306	736	436.077	566.9	0.733887	0.391626	0.887662	409	1563	1507	566.9	4.39765	0.035989	2.67111	0.074163
YDR310C	No	416	362	347.231	451.4	0.181022	0.670497	-0.579105	292	185	300.167	451.4	0.003399	0.953511	0.078522	Reps Disagree
YDR311W	No	58	68	55.1538	71.7	0.059913	0.806634	-0.14903	82	68	97.6667	71.7	0.588732	0.44291	0.466876	Reps Disagree
YDR313C	No	93	666	302.654	393.45	9.93774	0.001619	2.46171	419	907	965.333	393.45	6.73121	0.009474	1.85112	0.00018539
YDR314C	No	27	67	39.2692	51.05	0.750518	0.386312	0.93269	43	37	52.3333	51.05	0.240188	0.62407	0.520154	0.58406
YDR315C	No	64	307	150.077	195.1	5.43943	0.019687	1.88358	59	280	262.833	195.1	9.97881	0.001584	2.98361	0.00035464
YDR317W	No	6	22	11.4615	14.9	2.05955	0.151255	1.49596	10	35	34.1667	14.9	5.40348	0.020097	2.54432	0.020658
YDR319C	Yes	242	140	174.846	227.3	7.13095	0.007576	-1.16809	512	120	356	227.3	9.51821	0.002034	-1.35614	0.0001862
YDR320C	Yes	335	616	404.423	525.75	0.26636	0.605784	0.500258	214	784	760.333	525.75	4.67299	0.03064	2.61021	0.09256
YDR320C-A	Yes	20	70	36.9231	48	6.23128	0.012551	1.42884	71	147	158	48	11.5076	0.000693	1.78689	0.00011007
YDR321W	Yes	1131	1148	1007.04	1309.15	1.14453	0.284697	-0.356988	2620	1688	2716.67	1309.15	0.097058	0.755389	0.102714	Reps Disagree
YDR322C-A	Yes	118	34	72.0769	93.7	15.5385	8.1e-05	-2.17369	338	76	232.333	93.7	8.95206	0.002772	-1.41599	3.6547e-06
YDR326C	No	1027	1128	947.346	1231.55	0.049083	0.824667	-0.243181	1590	606	1300	1231.55	0.345286	0.556794	-0.654671	0.81656
YDR328C	No	229	149	171.808	223.35	7.21104	0.007246	-0.998547	526	212	439.667	223.35	2.69516	0.100654	-0.574033	0.0059973
YDR329C	No	138	169	134	174.2	0.055383	0.813949	-0.086157	430	209	389.167	174.2	0.759238	0.383567	-0.303868	0.67564
YDR331W	Yes	547	1245	752.346	978.05	5.56467	0.018326	0.808021	1642	1591	2146.83	978.05	4.21788	0.04	0.691445	0.0060245
YDR332W	Yes	84	49	60.8462	79.1	1.75074	0.185783	-1.15612	229	51	157	79.1	2.62685	0.10507	-1.42981	0.096358
YDR333C	No	358	491	367.846	478.2	0.050902	0.8215	0.077252	1298	562	1117.33	478.2	1.94053	0.163611	-0.470683	Reps Disagree
YDR334W	No	452	401	380.231	494.3	0.373438	0.541136	-0.551232	1150	251	784.167	494.3	2.28702	0.13046	-1.45891	0.25773
YDR336W	Yes	39	35	32.9615	42.85	0.33514	0.562648	-0.534631	276	40	171.333	42.85	4.09764	0.042943	-2.04963	0.11412
YDR337W	No	44	58	44.3077	57.6	0.001014	0.974591	0.020038	198	79	164.833	57.6	0.964295	0.326107	-0.58861	Reps Disagree
YDR338C	Yes	195	482	282.885	367.75	2.54035	0.11097	0.927047	965	743	1101.67	367.75	0.414805	0.519541	0.359799	0.22216
YDR339C	No	54	247	122	158.6	8.02614	0.004611	1.81497	224	287	351.167	158.6	3.52943	0.060288	1.09452	0.002554
YDR341C	No	1130	2061	1357.69	1765	1.43682	0.230654	0.48851	3770	3145	4505.83	1765	1.37386	0.24115	0.475461	0.21632
YDR346C	No	513	756	547.269	711.45	0.116589	0.732763	0.180916	2329	743	1783.67	711.45	2.81255	0.093529	-0.911311	Reps Disagree
YDR347W	Yes	187	94	129.654	168.55	2.95813	0.085447	-1.37082	1061	186	685.5	168.55	4.70205	0.030127	-1.77509	0.017922
YDR348C	Yes	329	573	384.885	500.35	0.351867	0.553058	0.421936	468	485	638.167	500.35	1.18704	0.275927	0.788442	0.43948
YDR351W	Yes	508	445	425.154	552.7	0.557704	0.455187	-0.569535	606	394	631.333	552.7	0.023614	0.877871	0.115843	Reps Disagree
YDR352W	Yes	387	345	326.192	424.05	1.1738	0.278621	-0.544249	796	553	858.833	424.05	0.183952	0.667998	0.211477	Reps Disagree
YDR353W	Yes	1456	1991	1493.77	1941.9	0.025186	0.873903	0.072971	4139	3980	5386.17	1941.9	2.12559	0.144857	0.680452	0.38823
YDR354W	Yes	211	522	306.269	398.15	2.29272	0.129982	0.928295	915	842	1159.17	398.15	1.07183	0.300532	0.617014	0.16573
YDR356W	Yes	52	20	33.6923	43.8	6.09126	0.013585	-1.75702	83	29	65.6667	43.8	1.51118	0.218959	-0.780093	0.02028
YDR357C	Yes	37	12	23.1154	30.05	5.37068	0.020478	-2.003	26	10	21.3333	30.05	0.597191	0.439652	-0.641546	0.05141
YDR358W	Yes	100	197	125.769	163.5	0.181537	0.670056	0.599684	300	153	277.5	163.5	0.028539	0.865847	-0.234465	Reps Disagree
YDR359C	No	250	211	206.154	268	0.246084	0.619846	-0.623197	189	142	212.833	268	0.067766	0.794618	0.32447	Reps Disagree
YDR361C	Yes	72	275	141.769	184.3	3.54475	0.059734	1.55485	384	362	493.667	184.3	0.73994	0.38968	0.651849	0.11081
YDR362C	No	102	187	122.923	159.8	0.386704	0.534037	0.495957	613	298	554.833	159.8	0.151257	0.697337	-0.303609	Reps Disagree
YDR363W	No	108	74	82.4615	107.2	0.66904	0.413387	-0.923946	135	44	104.167	107.2	0.604754	0.43677	-0.880418	0.48961
YDR363W-A	Yes	119	54	80.2692	104.35	1.08143	0.298378	-1.51844	101	41	84.6667	104.35	0.170533	0.679639	-0.563694	0.52636
YDR364C	Yes	94	125	95.0769	123.6	0.007011	0.933268	0.032684	408	149	328.167	123.6	3.74546	0.052951	-0.716291	Reps Disagree
YDR365C	No	74	40	52.3846	68.1	2.8414	0.091864	-1.26604	135	16	80.8333	68.1	7.45019	0.006343	-2.33985	0.0049225
YDR368W	Yes	460	1741	899.615	1169.5	6.07798	0.013688	1.5417	976	2388	2478	1169.5	9.3982	0.002172	2.02781	0.00033961
YDR369C	No	51	139	78.9615	102.65	1.81256	0.178202	1.068	113	103	142.333	102.65	0.618862	0.431471	0.603287	0.27414
YDR372C	No	250	482	310.385	403.5	0.85406	0.355406	0.568593	1130	691	1140.83	403.5	0.002071	0.963701	0.0274	0.70949
YDR373W	Yes	152	254	173.692	225.8	1.01682	0.313274	0.362246	457	390	553.5	225.8	2.17147	0.140592	0.508246	0.18157
YDR374C	Yes	0	58	22.3127	29.0065	30.8192	0	12.1233	3	78	66.5	29.0065	40.4353	0	5.43741	2.2204e-16
YDR375C	No	127	112	106.577	138.55	0.454151	0.50037	-0.559841	599	192	459.5	138.55	1.17681	0.278007	-0.904484	0.4135
YDR377W	Yes	539	384	417.192	542.35	3.08391	0.07907	-0.867691	1404	510	1127	542.35	2.21859	0.136358	-0.724008	0.059623
YDR378C	Yes	388	232	283.231	368.2	9.52949	0.002022	-1.12044	909	387	777	368.2	2.11361	0.145994	-0.494981	0.0026945
YDR379C-A	No	35	220	102.115	132.75	7.84623	0.005093	2.27357	48	185	178.167	132.75	9.74815	0.001795	2.68338	0.00011521
YDR380W	No	6	79	33.3846	43.4	2.75969	0.096667	3.34031	78	43	74.8333	43.4	0.007453	0.931202	-0.122172	Reps Disagree
YDR382W	Yes	3563	3949	3300.35	4290.45	0.130294	0.718127	-0.230117	6963	6300	8731.5	4290.45	0.84481	0.358025	0.592608	Reps Disagree
YDR383C	Yes	25	16	18.6538	24.25	0.380447	0.537364	-1.02237	33	13	27.3333	24.25	0.140149	0.708133	-0.606989	0.74819
YDR384C	No	88	205	122.846	159.7	1.02019	0.312473	0.841537	276	319	403.833	159.7	1.29992	0.254227	0.945854	0.28064
YDR386W	Yes	29	86	47.5769	61.85	1.39621	0.237359	1.18977	62	81	98.5	61.85	1.28068	0.257772	1.12262	0.23213
YDR387C	Yes	470	304	351.923	457.5	2.24604	0.133956	-1.0071	2713	457	1737.33	457.5	6.39803	0.011425	-1.83266	0.011451
YDR388W	No	1071	940	897.038	1166.15	1.2372	0.266011	-0.566737	3323	1130	2603.17	1166.15	2.53312	0.11148	-0.819198	0.13398
YDR389W	No	574	667	543.538	706.6	0.163538	0.68592	-0.161876	1838	1222	1937.33	706.6	0.14005	0.708232	0.148073	Reps Disagree
YDR391C	Yes	116	151	116.077	150.9	6e-06	0.998106	0.001912	730	259	580.833	150.9	0.87484	0.349619	-0.757979	Reps Disagree
YDR392W	Yes	50	25	34.6154	45	1.58009	0.208747	-1.37851	207	31	129.333	45	3.05824	0.080328	-2.00232	0.085322
YDR393W	Yes	23	34	24.5769	31.95	0.039815	0.841843	0.185389	38	24	39	31.95	0.006348	0.936498	0.074001	0.97584
YDR394W	No	1307	1196	1113.5	1447.55	0.665926	0.414476	-0.506553	5154	1930	4185.33	1447.55	1.18701	0.275934	-0.680126	0.36236
YDR395W	No	1425	2237	1572.88	2044.75	0.413308	0.520295	0.272092	2507	3591	4246	2044.75	7.88285	0.004991	1.25539	0.018055
YDR398W	No	347	511	370.038	481.05	0.072194	0.788169	0.179876	645	510	747.5	481.05	0.351676	0.553166	0.398164	0.79792
YDR399W	Yes	421	566	428.192	556.65	0.006511	0.93569	0.04847	609	722	906.167	556.65	2.4951	0.114201	0.982522	0.34582
YDR400W	Yes	304	463	330.077	429.1	0.360068	0.548469	0.228429	684	785	996.167	429.1	5.87081	0.015394	0.935662	0.048754
YDR402C	No	6	40	18.3846	23.9	12.4016	0.000429	2.35845	18	36	39	23.9	9.9013	0.001652	1.73697	1.0741e-05
YDR403W	No	22	10	14.8462	19.3	5.49726	0.019046	-1.51601	66	16	46.3333	19.3	6.74464	0.009403	-1.30743	0.0017242
YDR404C	Yes	188	283	202.846	263.7	0.210509	0.646368	0.211558	673	422	688.167	263.7	0.019964	0.887638	0.063602	0.8925
YDR408C	Yes	64	84	64.3077	83.6	0.000349	0.985091	0.013806	162	329	355.167	83.6	4.86562	0.027397	1.75906	0.12448
YDR409W	No	119	284	168.731	219.35	3.89742	0.04836	0.876418	168	351	376.5	219.35	14.2104	0.000163	1.79998	0.00010078
YDR410C	Yes	83	158	102.269	132.95	2.07465	0.149764	0.55023	326	262	381.333	132.95	1.44799	0.228851	0.42166	0.14989
YDR411C	Yes	735	946	731.346	950.75	0.000313	0.98588	-0.014416	1564	1793	2276.17	950.75	1.2328	0.266863	0.934101	Reps Disagree
YDR412W	No	40	51	39.6154	51.5	0.000507	0.982043	-0.028014	42	21	38.5	51.5	0.042741	0.836214	-0.263034	0.98297
YDR414C	Yes	132	212	147.538	191.8	0.261195	0.6093	0.305015	315	286	395.833	191.8	1.00959	0.315001	0.597629	0.50873
YDR415C	No	285	173	209.038	271.75	8.85592	0.002921	-1.0987	652	267	548.5	271.75	2.5417	0.110875	-0.551067	0.0029265
YDR416W	No	106	183	123.385	160.4	0.876581	0.34914	0.409268	220	201	277.5	160.4	1.98306	0.159069	0.606658	0.21608
YDR417C	No	0	0	0.008846	0.0115	0.000346	0.985167	-0.378512	1	5	4.66667	0.0115	2.9053	0.088289	3.05889	Reps Disagree
YDR421W	No	73	354	172.654	224.45	2.14285	0.143236	1.89927	82	190	199.333	224.45	2.21383	0.136778	1.94927	0.096638
YDR422C	Yes	427	299	328.5	427.05	2.30968	0.12857	-0.892602	1759	501	1297	427.05	3.32589	0.068197	-1.07491	0.0503
YDR423C	No	129	408	221.423	287.85	3.80376	0.051138	1.28269	512	329	530.167	287.85	0.02599	0.871924	0.098909	0.18327
YDR425W	No	169	91	119.5	155.35	0.893546	0.344518	-1.2716	638	125	423.167	155.35	1.35607	0.244221	-1.61466	0.29241
YDR427W	Yes	564	697	550.077	715.1	0.020764	0.885425	-0.073048	2797	1216	2411.83	715.1	0.840086	0.359372	-0.464771	0.68256
YDR428C	Yes	124	59	84.6923	110.1	1.815	0.17791	-1.45006	109	88	127.833	110.1	0.182272	0.669428	0.428213	Reps Disagree
YDR429C	Yes	300	232	239.231	311	4.40602	0.035812	-0.749349	822	297	658.5	311	4.46479	0.0346	-0.73171	0.009533
YDR430C	No	453	705	497.654	646.95	0.588206	0.443114	0.259601	1759	835	1575.33	646.95	1.02803	0.310621	-0.337942	Reps Disagree
YDR432W	Yes	1159	310	698.731	908.35	3.20914	0.073228	-2.28105	5374	840	3387	908.35	2.55315	0.110074	-1.94057	0.046919
YDR433W	Yes	195	44	114.423	148.75	3.67703	0.055167	-2.52641	907	131	562.667	148.75	2.83017	0.092509	-2.05457	0.032038
YDR434W	Yes	650	586	550.385	715.5	1.8079	0.17876	-0.528051	1267	917	1397.67	715.5	0.490021	0.483918	0.270543	Reps Disagree
YDR435C	Yes	143	452	245.346	318.95	1.36099	0.243367	1.2818	1298	645	1186.5	318.95	0.069709	0.791761	-0.271954	Reps Disagree
YDR436W	No	181	407	247.038	321.15	1.69823	0.19252	0.790527	886	1104	1363	321.15	2.99891	0.08332	1.05433	0.082331
YDR437W	Yes	42	175	88.3077	114.8	9.92693	0.001629	1.68038	154	248	283.667	114.8	8.27364	0.004022	1.42437	8.4752e-05
YDR438W	Yes	86	108	84.5385	109.9	0.013555	0.907314	-0.049889	292	157	276.833	109.9	0.154434	0.694334	-0.158238	0.92107
YDR439W	Yes	22	48	29.4615	38.3	0.345395	0.556731	0.747019	29	12	24.5	38.3	0.169107	0.680907	-0.536053	Reps Disagree
YDR440W	No	72	18	42.9231	55.8	2.85354	0.091173	-2.37851	92	20	62.6667	55.8	1.35297	0.24476	-1.46467	0.10717
YDR441C	Yes	179	671	347.577	451.85	5.13122	0.023499	1.52784	957	978	1293.5	451.85	1.49923	0.22079	0.768281	0.032486
YDR443C	Yes	314	708	429.308	558.1	3.46924	0.06252	0.794473	650	619	840.833	558.1	2.49767	0.114015	0.666465	0.042368
YDR444W	Yes	82	202	118.692	154.3	5.78762	0.016139	0.922148	234	195	279.5	154.3	1.74787	0.186145	0.473931	0.020452
YDR446W	No	1	16	6.65385	8.65	5.24482	0.022012	3.62149	0	4	3.33833	8.65	3.73062	0.053424	9.38082	0.0091087
YDR448W	Yes	71	104	75.5	98.15	0.119819	0.72923	0.172181	187	116	190.167	98.15	0.010058	0.920116	0.048052	0.93871
YDR449C	Yes	55	92	62.8846	81.75	0.794328	0.372795	0.363691	110	103	140.833	81.75	2.74624	0.097483	0.642106	0.15681
YDR451C	Yes	147	253	170.808	222.05	0.131698	0.716678	0.40481	277	297	386	222.05	0.543155	0.461128	0.837543	0.69639
YDR452W	Yes	428	1191	672.077	873.7	1.71258	0.190651	1.09798	493	804	916.5	873.7	2.76794	0.09617	1.44257	0.091655
YDR453C	No	53	175	93.8077	121.95	2.70493	0.100039	1.34478	316	439	523.833	121.95	2.36081	0.124418	1.21126	0.067041
YDR454C	Yes	285	730	423.269	550.25	2.16956	0.140766	0.978423	717	1206	1363.5	550.25	4.61825	0.031633	1.48715	0.028562
YDR456W	Yes	1222	1017	1002.15	1302.8	1.69269	0.193246	-0.643436	3834	1599	3249.5	1302.8	1.14669	0.284242	-0.524715	0.21432
YDR458C	Yes	140	163	132.692	172.5	0.01236	0.911478	-0.159066	143	64	124.833	172.5	0.085466	0.770023	-0.422906	0.95033
YDR459C	Yes	145	271	176.731	229.75	1.34084	0.246887	0.523728	417	340	491.833	229.75	1.00582	0.315906	0.442453	0.27696
YDR460W	Yes	23	44	28.4231	36.95	0.148152	0.700307	0.557358	23	9	19	36.95	0.165838	0.683837	-0.616671	Reps Disagree
YDR462W	No	19	65	34.5	44.85	1.33774	0.247432	1.39593	69	65	88.6667	44.85	0.336389	0.561921	0.650809	0.41336
YDR463W	Yes	168	443	254.385	330.7	1.54444	0.213958	1.02033	214	270	332	330.7	1.68229	0.19462	1.07231	0.174
YDR464W	Yes	184	175	159.308	207.1	0.061719	0.8038	-0.450862	117	19	74.3333	207.1	0.831844	0.36174	-1.88547	0.64993
YDR465C	Yes	121	253	157.808	205.15	0.545988	0.459961	0.685619	487	280	476.833	205.15	0.004621	0.945803	-0.061529	Reps Disagree
YDR466W	No	181	295	203.962	265.15	0.125125	0.723541	0.326214	287	194	305.167	265.15	0.034921	0.85176	0.171972	0.91459
YDR468C	Yes	45	123	69.8077	90.75	0.404336	0.524859	1.07215	96	29	72.1667	90.75	0.345231	0.556825	-0.990016	Reps Disagree
YDR469W	Yes	9	26	14.5	18.85	2.30476	0.128978	1.152	16	18	23	18.85	1.50373	0.220098	0.906891	0.1295
YDR470C	Yes	161	277	187.038	243.15	0.41792	0.517977	0.404314	747	568	846.833	243.15	0.309626	0.57791	0.341748	0.6604
YDR472W	Yes	153	116	121.115	157.45	2.26709	0.132148	-0.777918	457	198	393.5	157.45	0.905041	0.341434	-0.469728	0.18492
YDR473C	No	19	39	24.5	31.85	1.64296	0.199919	0.658963	25	16	25.8333	31.85	0.027728	0.86775	0.093109	0.47736
YDR476C	No	173	490	274.962	357.45	1.76633	0.183837	1.1235	1517	1188	1748.5	357.45	0.228624	0.632546	0.384279	0.3665
YDR477W	Yes	452	570	445.231	578.8	0.016019	0.899284	-0.043872	1228	773	1258.17	578.8	0.041091	0.839363	0.069195	Reps Disagree
YDR478W	Yes	7	8	6.57692	8.55	0.029893	0.862732	-0.185867	32	12	26	8.55	0.539028	0.462836	-0.678072	0.76588
YDR479C	Yes	155	457	253.269	329.25	10.3519	0.001293	1.18141	604	708	892	329.25	7.69631	0.005533	0.966166	9.1947e-05
YDR480W	Yes	35	169	82.5	107.25	2.34074	0.12603	1.89308	33	149	140.667	107.25	4.14362	0.041792	2.91174	0.032899
YDR481C	Yes	1515	1050	1161.35	1509.75	1.54661	0.213636	-0.90744	5921	2180	4777.17	1509.75	0.959778	0.327243	-0.704547	0.25591
YDR482C	Yes	25	24	21.7308	28.25	0.4806	0.488151	-0.437405	90	56	91.6667	28.25	0.009543	0.922181	0.052467	Reps Disagree
YDR483W	Yes	2102	2852	2147.92	2792.3	0.033853	0.854021	0.0617	8307	4031	7512.67	2792.3	0.834937	0.360849	-0.306224	Reps Disagree
YDR484W	Yes	94	72	74.6923	97.1	3.40994	0.064805	-0.763175	186	96	173	97.1	0.319139	0.572126	-0.217231	0.15924
YDR485C	Yes	65	67	58.2692	75.75	0.30667	0.579731	-0.33479	135	35	96.6667	75.75	3.63505	0.056575	-1.21057	0.14488
YDR486C	Yes	80	62	63.8462	83	0.724808	0.394571	-0.746243	66	51	75.5	83	0.174335	0.676287	0.364997	Reps Disagree
YDR488C	No	63	95	68.0385	88.45	0.067731	0.794669	0.214064	261	127	236.333	88.45	0.140438	0.707846	-0.302256	Reps Disagree
YDR489W	Yes	69	51	54.1154	70.35	2.14763	0.14279	-0.814611	259	119	228.667	70.35	0.581446	0.445746	-0.385025	0.23896
YDR490C	Yes	162	246	175.615	228.3	0.147926	0.700525	0.224153	585	253	503.333	228.3	0.665382	0.414666	-0.472334	Reps Disagree
YDR492W	Yes	726	333	491.077	638.4	0.478532	0.489088	-1.50296	5772	392	3212.67	638.4	1.32888	0.249005	-3.14318	0.3782
YDR493W	No	24	34	25.0769	32.6	0.021295	0.883978	0.123989	76	38	69.6667	32.6	0.10419	0.746858	-0.263034	Reps Disagree
YDR494W	Yes	76	65	63	81.9	1.01002	0.314898	-0.604071	246	49	163.833	81.9	6.36122	0.011664	-1.59084	0.024267
YDR496C	No	122	293	173.692	225.8	0.830836	0.362031	0.885508	248	120	224	225.8	0.107021	0.743561	-0.31034	Reps Disagree
YDR497C	Yes	24504	9484	15899.7	20669.6	7.17725	0.007383	-1.74796	49364	14989	37172.8	20669.6	2.63652	0.104432	-0.98259	0.0062978
YDR498C	Yes	108	293	166.692	216.7	2.71179	0.099609	1.06136	268	523	569.833	216.7	6.32602	0.011898	1.70154	0.0091705
YDR499W	Yes	44	82	53.5385	69.6	0.296512	0.586078	0.519609	69	62	86.1667	69.6	0.370574	0.542692	0.582637	0.6824
YDR501W	Yes	26	61	36.4615	47.4	0.971972	0.324189	0.851786	26	76	76.3333	47.4	5.30459	0.021269	2.28445	0.041212
YDR503C	Yes	79	173	106.038	137.85	0.389517	0.532554	0.752336	124	369	369.5	137.85	2.67961	0.101641	2.31025	0.21199
YDR505C	Yes	738	830	688.231	894.7	0.084592	0.771169	-0.209021	4113	976	2869.83	894.7	3.05442	0.080518	-1.33827	0.23466
YDR506C	Yes	85	60	65.5769	85.25	3.01738	0.082376	-0.881012	301	74	212.167	85.25	6.80952	0.009067	-1.2872	0.0061245
YDR507C	No	198	362	238.231	309.7	0.100563	0.751155	0.491978	118	151	184.833	309.7	0.457789	0.498659	1.09273	0.74239
YDR508C	No	22	142	65.6154	85.3	8.30787	0.003947	2.3118	168	212	260.667	85.3	2.56523	0.109237	1.07257	0.0037725
YDR509W	No	0	0	0.008846	0.0115	0.000346	0.985167	-0.378512	0	0	0.013333	0.0115	0.001331	0.970897	0.736966	Reps Disagree
YDR510W	Yes	149	76	103.731	134.85	7.29948	0.006897	-1.34975	414	98	288.667	134.85	7.74683	0.005381	-1.34181	0.00041572
YDR511W	Yes	79	15	45.2692	58.85	24.6769	1e-06	-2.7754	192	32	122.667	58.85	17.6177	2.7e-05	-1.848	4.7097e-10
YDR513W	No	533	274	371.885	483.45	4.46932	0.034509	-1.33847	2355	386	1499.17	483.45	7.89076	0.004969	-1.87209	0.0016583
YDR514C	Yes	97	109	90.4231	117.55	0.053059	0.817823	-0.21024	272	64	189.333	117.55	1.93272	0.164462	-1.3505	0.40433
YDR515W	Yes	33	84	48.8077	63.45	0.575224	0.448191	0.969412	106	22	71.3333	63.45	1.28809	0.2564	-1.53152	Reps Disagree
YDR516C	Yes	639	661	573.731	745.85	0.069953	0.791405	-0.329677	5858	1268	3985.67	745.85	1.19656	0.274011	-1.47089	0.54832
YDR517W	Yes	984	1116	921.231	1197.6	0.07085	0.790103	-0.196905	2028	2078	2745.67	1197.6	1.04604	0.30642	0.772104	Reps Disagree
YDR518W	No	1114	1234	1031.62	1341.1	0.072686	0.787465	-0.230918	2322	2226	3016	1341.1	0.604743	0.436774	0.676051	Reps Disagree
YDR519W	Yes	1087	3958	2065.81	2685.55	13.8614	0.000197	1.48591	1934	4438	4665.33	2685.55	21.2393	4e-06	1.93529	1.751e-08
YDR520C	Yes	117	218	142.346	185.05	1.17935	0.277489	0.519308	410	256	418.333	185.05	0.015552	0.900755	0.057485	0.5965
YDR522C	No	0	21	8.08192	10.5065	7.90975	0.004917	10.6577	3	1	2.33333	10.5065	0.234783	0.628	-0.847997	Reps Disagree
YDR523C	Yes	59	24	38.7308	50.35	3.67808	0.055132	-1.67619	279	18	154.5	50.35	9.57734	0.00197	-3.21723	0.0010999
YDR524C	No	449	285	334.115	434.35	5.46004	0.019456	-1.03426	932	552	926	434.35	0.001988	0.964435	-0.018696	0.093367
YDR525W-A	Yes	239	128	168.731	219.35	1.45156	0.228278	-1.27938	1534	193	927.833	219.35	3.62722	0.056842	-2.25366	0.069351
YDR527W	Yes	49	46	42.1923	54.85	0.18211	0.669566	-0.46966	76	22	56.3333	54.85	0.839697	0.359483	-1.05153	0.5835
YDR528W	Yes	153	415	236.115	306.95	0.991806	0.319301	1.06107	176	346	376.333	306.95	2.26735	0.132126	1.71216	0.17574
YDR529C	Yes	197	67	124.269	161.55	1.91615	0.166282	-1.93447	282	108	231	161.55	0.273323	0.601111	-0.647698	0.33015
YDR530C	Yes	122	188	133.308	173.3	0.173761	0.676791	0.24534	585	303	545	173.3	0.136562	0.711723	-0.212153	Reps Disagree
YDR531W	Yes	175	497	278.654	362.25	9.61947	0.001925	1.12738	640	647	859.167	362.25	4.79416	0.028556	0.752659	0.00059423
YDR532C	Yes	10	1	5.38462	7	4.79987	0.028462	-3.70044	7	2	5.16667	7	0.631732	0.426721	-1.07039	0.065716
YDR533C	No	506	240	345.308	448.9	8.84532	0.002938	-1.45461	940	329	744.167	448.9	2.86464	0.090546	-0.777608	0.0024562
YDR536W	Yes	1	25	10.1154	13.15	14.5137	0.000139	4.26534	11	35	34.6667	13.15	14.886	0.000114	2.40682	3.0125e-07
YDR538W	Yes	86	225	129.538	168.4	2.01903	0.155338	1.009	205	373	413.333	168.4	4.67797	0.030552	1.60052	0.030139
YDR539W	Yes	747	1587	983.885	1279.05	3.18566	0.074287	0.70861	1778	2701	3139.83	1279.05	10.4624	0.001218	1.3402	0.00093308
YEL001C	Yes	265	948	497.115	646.25	13.1794	0.000283	1.46038	898	1551	1741.5	646.25	14.5943	0.000133	1.52538	6.8271e-07
YEL002C	Yes	2657	1256	1811.58	2355.05	11.3362	0.00076	-1.45947	5508	2225	4608.17	2355.05	1.99364	0.157961	-0.570758	0.001204
YEL004W	Yes	60	138	83.0769	108	0.977505	0.322816	0.823122	151	123	178	108	0.296222	0.586261	0.441075	0.5043
YEL006W	Yes	124	222	147.385	191.6	1.53249	0.21574	0.461708	238	326	390.667	191.6	10.0472	0.001526	1.19088	0.0029688
YEL009C	Yes	6100	5310	5092.31	6620	2.77974	0.095464	-0.578609	14615	8852	14684.2	6620	0.001579	0.968301	0.013591	Reps Disagree
YEL011W	Yes	566	222	368.385	478.9	0.533032	0.465335	-1.72875	10581	435	5653	478.9	1.41042	0.234987	-3.86735	0.35136
YEL013W	Yes	2738	1691	2019.38	2625.2	9.72699	0.001816	-1.07376	7853	2541	6044	2625.2	6.93895	0.008434	-0.890882	0.0001851
YEL015W	No	135	324	192.115	249.75	1.39196	0.238074	0.884523	223	268	334.833	249.75	1.76094	0.184507	1.00215	0.18121
YEL016C	Yes	130	255	163.077	212	0.507968	0.47602	0.593474	171	352	378.833	212	3.75308	0.05271	1.77855	0.11756
YEL017W	No	435	770	513.654	667.75	0.357167	0.550084	0.445331	874	1479	1669.5	667.75	3.48077	0.062086	1.49588	0.14948
YEL018W	Yes	23	12	16.1154	20.95	4.5709	0.032519	-1.31711	29	2	16.1667	20.95	12.1017	0.000504	-3.12101	0.0001969
YEL019C	Yes	38	25	28.6154	37.2	0.688193	0.40678	-0.982583	34	80	83.6667	37.2	2.35661	0.124753	1.97143	Reps Disagree
YEL020W-A	Yes	51	106	66.2692	86.15	0.778818	0.377503	0.676983	59	153	157	86.15	5.89469	0.015187	2.11171	0.035324
YEL021W	Yes	111	30	67.0385	87.15	12.2143	0.000474	-2.26604	209	47	143.667	87.15	6.15728	0.013087	-1.4158	8.0621e-05
YEL022W	Yes	553	403	431.5	560.95	3.15191	0.075838	-0.835011	1596	333	1075.5	560.95	9.44206	0.002121	-1.5239	0.0015657
YEL023C	No	59	33	42.1923	54.85	6.83925	0.008918	-1.21676	156	36	108	54.85	10.4806	0.001206	-1.37851	0.00013383
YEL024W	Yes	413	456	381.885	496.45	0.412646	0.520629	-0.23562	1090	761	1179.17	496.45	0.367732	0.544243	0.218606	Reps Disagree
YEL025C	Yes	526	325	388	504.4	9.04677	0.002632	-1.07313	1813	423	1259	504.4	14.4772	0.000142	-1.36268	5.8991e-06
YEL026W	Yes	285	1361	665.962	865.75	3.08088	0.079218	1.87712	2476	2842	3606.33	865.75	0.928882	0.335154	0.935861	0.12289
YEL027W	Yes	2739	4699	3176.81	4129.85	0.680638	0.409367	0.400193	7049	3629	6548.67	4129.85	0.209405	0.647234	-0.220881	Reps Disagree
YEL029C	Yes	166	185	154.154	200.4	0.37709	0.539165	-0.22217	541	270	495.5	200.4	0.596437	0.439941	-0.265704	0.5785
YEL031W	Yes	7494	7177	6507.38	8459.6	0.468038	0.493891	-0.440867	35909	12704	28541.2	8459.6	1.35802	0.243881	-0.762097	0.37539
YEL032W	No	827	928	770.423	1001.55	NaN	NaN	-0.212274	2440	1164	2190	1001.55	NaN	NaN	-0.330824	NaN
YEL037C	Yes	689	537	551.038	716.35	4.26926	0.038808	-0.738094	1876	1097	1852.17	716.35	0.011604	0.914215	-0.037131	0.15394
YEL038W	Yes	147	233	163.115	212.05	0.193309	0.660177	0.286002	473	522	671.5	212.05	1.78757	0.181223	0.879175	0.37367
YEL040W	Yes	2238	2916	2240.54	2912.7	9e-06	0.997661	0.003269	2505	2804	3589.17	2912.7	0.610713	0.434519	0.899641	0.79585
YEL041W	Yes	58	57	50.9231	66.2	0.553027	0.457083	-0.403603	95	68	104.167	66.2	0.234312	0.628345	0.254573	Reps Disagree
YEL042W	Yes	1022	2157	1340.62	1742.8	1.28514	0.256945	0.699119	2537	3228	3958.5	1742.8	2.9437	0.086213	1.08448	0.10655
YEL043W	No	257	683	391.192	508.55	3.11085	0.077773	1.03161	545	578	754.167	508.55	2.04281	0.152927	0.821779	0.064603
YEL044W	No	148	281	182.077	236.7	1.82439	0.176791	0.546461	493	457	627.333	236.7	2.55644	0.109846	0.627572	0.095962
YEL046C	No	793	1665	1036.88	1347.95	0.675381	0.411182	0.691618	3512	3225	4443.5	1347.95	0.538188	0.463185	0.613972	0.50629
YEL047C	No	839	1236	894.885	1163.35	0.141483	0.706811	0.180424	3048	1987	3179.83	1163.35	0.062958	0.80188	0.119695	0.88859
YEL048C	Yes	48	24	33.2308	43.2	7.59888	0.00584	-1.37851	131	57	113	43.2	1.36541	0.242602	-0.463567	0.010711
YEL050C	Yes	104	163	114.692	149.1	0.074021	0.785569	0.269777	626	353	607.167	149.1	0.008382	0.927054	-0.089529	Reps Disagree
YEL051W	Yes	447	232	312.731	406.55	2.35481	0.124897	-1.32466	1098	201	716.5	406.55	3.64018	0.056401	-1.71264	0.041953
YEL052W	Yes	482	227	328.308	426.8	7.54737	0.00601	-1.46485	1927	450	1338.5	426.8	6.84479	0.00889	-1.36139	0.000579
YEL053C	Yes	256	316	249.538	324.4	0.043102	0.835533	-0.074731	513	567	729	324.4	5.94809	0.014733	0.881356	Reps Disagree
YEL055C	Yes	580	566	507.692	660	0.537065	0.463652	-0.413762	1054	447	899.5	660	0.78252	0.376372	-0.500563	0.47916
YEL056W	Yes	109	415	214.115	278.35	16.2178	5.6e-05	1.55027	374	625	707.833	278.35	16.1912	5.7e-05	1.47778	6.6434e-08
YEL057C	Yes	9	8	7.57692	9.85	0.271977	0.602009	-0.548437	40	2	21.6667	9.85	6.88765	0.008679	-3.58496	0.032679
YEL058W	Yes	2224	1812	1808.92	2351.6	0.733733	0.391676	-0.674085	4770	3134	4996.67	2351.6	0.028716	0.865435	0.130982	Reps Disagree
YEL059C-A	Yes	32	12	20.6154	26.8	3.96006	0.046592	-1.79355	51	20	42.1667	26.8	0.60669	0.436037	-0.613532	0.099474
YEL060C	Yes	9378	30681	16489.4	21436.2	8.02555	0.004612	1.33148	35564	34554	46577	21436.2	2.41352	0.120291	0.695401	0.0047141
YEL061C	Yes	39	97	56.8077	73.85	0.316818	0.573526	0.935999	33	24	36.5	73.85	0.028568	0.86578	0.277534	0.84417
YEL062W	Yes	270	259	234.615	305	0.970123	0.32465	-0.438519	572	351	578.5	305	0.005533	0.940702	0.032421	Reps Disagree
YEL063C	Yes	1893	650	1196.5	1555.45	2.76743	0.0962	-1.92067	1789	1021	1745.33	1555.45	0.00511	0.943011	-0.072205	0.30844
YEL064C	Yes	192	206	175.231	227.8	0.210088	0.646698	-0.276974	265	171	275	227.8	0.030274	0.86187	0.10497	Reps Disagree
YEL065W	Yes	93	347	179.962	233.95	1.7466	0.186305	1.52112	290	580	628.333	233.95	2.18981	0.138926	1.73697	0.12046
YEL066W	No	370	798	491.923	639.5	0.608918	0.435195	0.730352	295	1408	1320.83	639.5	5.99973	0.014308	2.99183	0.037852
YEL068C	No	27	30	25.0385	32.55	0.102675	0.748643	-0.226509	60	76	93.3333	32.55	2.55652	0.10984	1.078	Reps Disagree
YEL071W	Yes	4192	10689	6207.15	8069.3	2.81698	0.093272	0.971905	5772	22320	21486	8069.3	14.3102	0.000155	2.68816	0.0001756
YEL072W	No	75	64	62.1154	80.75	2.16463	0.141218	-0.60733	238	113	213.167	80.75	0.854148	0.355382	-0.337673	0.20034
YER001W	No	656	1041	728.385	946.9	0.340295	0.559659	0.287691	1494	1505	2001.17	946.9	2.23183	0.135194	0.747549	0.27098
YER002W	No	20	32	22.3077	29	0.116574	0.73278	0.29956	12	8	12.6667	29	0.022054	0.881943	0.152003	0.92839
YER004W	No	182	359	229.077	297.8	0.303823	0.581496	0.601534	1857	773	1572.67	297.8	0.237625	0.625926	-0.527468	Reps Disagree
YER005W	Yes	359	282	287.962	374.35	1.75744	0.184944	-0.7268	1520	443	1129.17	374.35	3.55004	0.059544	-1.04173	0.060664
YER006W	No	335	474	349.808	454.75	0.010979	0.916549	0.122214	2564	636	1812	454.75	1.06082	0.303029	-1.27433	Reps Disagree
YER007W	Yes	31	67	41.2692	53.65	1.62578	0.202288	0.733381	130	69	122.5	53.65	0.112776	0.737006	-0.176878	Reps Disagree
YER008C	No	304	615	388.538	505.1	0.79501	0.372589	0.638003	665	443	701.667	505.1	0.045941	0.830283	0.150918	0.67231
YER009W	No	851	818	740.115	962.15	1.67545	0.19553	-0.43557	2021	1179	1993	962.15	0.015028	0.902432	-0.04054	0.48255
YER010C	Yes	185	49	111.346	144.75	2.31823	0.127865	-2.29518	461	109	321.333	144.75	1.00998	0.314909	-1.34347	0.16961
YER012W	Yes	211	368	247.038	321.15	0.209423	0.64722	0.423951	1814	647	1446.17	321.15	0.64468	0.422021	-0.750371	Reps Disagree
YER013W	Yes	220	108	151.538	197	7.21704	0.007221	-1.40498	435	127	323.333	197	4.32307	0.037599	-1.03922	0.0025011
YER014W	Yes	64	108	73.5385	95.6	0.674741	0.411404	0.376376	151	78	140.5	95.6	0.233095	0.629238	-0.216037	Reps Disagree
YER015W	Yes	186	803	401.846	522.4	2.43702	0.118502	1.73159	1354	665	1231.17	522.4	0.084439	0.771369	-0.288836	Reps Disagree
YER017C	Yes	589	842	618.346	803.85	0.018258	0.892517	0.137041	4249	1346	3246.17	803.85	0.776655	0.378166	-0.921479	Reps Disagree
YER018C	Yes	171	182	155.5	202.15	0.217507	0.640946	-0.288569	453	240	426.5	202.15	0.08667	0.768454	-0.179511	0.84135
YER019C-A	Yes	314	477	340.462	442.6	0.423457	0.515217	0.224713	932	522	901	442.6	0.086317	0.768913	-0.099315	Reps Disagree
YER019W	No	1112	1052	960.615	1248.8	1.38245	0.239684	-0.458534	3926	2000	3629.67	1248.8	0.37642	0.539525	-0.236095	0.39383
YER020W	No	201	220	185.115	240.65	0.1033	0.747905	-0.248204	1050	190	683.333	240.65	4.115	0.042505	-1.72935	0.14142
YER021W	Yes	2087	1256	1526.58	1984.55	4.25203	0.039204	-1.11111	8292	1918	5744.33	1984.55	6.23766	0.012506	-1.37515	0.0042265
YER022W	Yes	113	152	114.962	149.45	0.00263	0.959099	0.049237	239	79	185.333	149.45	0.757244	0.384192	-0.86012	Reps Disagree
YER023W	Yes	1596	2524	1768.77	2299.4	0.326484	0.567737	0.28274	3178	4529	5363.17	2299.4	5.70278	0.016938	1.24804	0.054277
YER025W	Yes	868	2116	1247.85	1622.2	2.74671	0.097455	0.907061	3848	2579	4073.17	1622.2	0.091056	0.762838	0.159669	0.26756
YER026C	Yes	2631	2145	2140.5	2782.65	0.459112	0.498039	-0.673145	14123	2309	8985.67	2782.65	2.861	0.090751	-1.87574	0.18516
YER027C	Yes	347	373	316.962	412.05	0.371161	0.542372	-0.274272	666	439	698.833	412.05	0.092598	0.7609	0.135664	Reps Disagree
YER029C	Yes	16	38	22.6154	29.4	1.27476	0.258875	0.869416	45	6	27.5	29.4	5.56955	0.018275	-2.16993	Reps Disagree
YER030W	Yes	24	41	27.7692	36.1	0.236349	0.626856	0.394078	8	28	27.3333	36.1	5.72232	0.016751	2.54432	0.058343
YER031C	Yes	195	193	171.731	223.25	1.19464	0.274396	-0.393385	461	343	516.333	223.25	0.81543	0.36652	0.310407	Reps Disagree
YER032W	Yes	74	171	102.769	133.6	0.293745	0.587831	0.829888	36	140	134.667	133.6	2.00436	0.156848	2.69632	0.31199
YER033C	No	205	380	248.654	323.25	1.15823	0.281834	0.511864	666	322	601.333	323.25	0.444135	0.505133	-0.311496	Reps Disagree
YER034W	Yes	40	60	43.0769	56	0.020058	0.887376	0.206451	84	86	113.667	56	0.271925	0.602043	0.770913	0.86916
YER035W	No	223	160	173.038	224.95	1.70297	0.1919	-0.857483	706	290	594.667	224.95	0.735876	0.390985	-0.54665	0.26935
YER036C	No	2182	3008	2247.92	2922.3	0.006056	0.937974	0.084642	15359	4494	11424.5	2922.3	0.835881	0.360577	-1.03605	Reps Disagree
YER037W	Yes	43	241	114.192	148.45	3.94569	0.046992	2.10811	345	222	357.5	148.45	0.012645	0.910467	0.100929	0.17762
YER038C	Yes	45	110	64.8077	84.25	4.76981	0.028963	0.910995	113	119	155.667	84.25	4.4151	0.035622	0.811604	0.0081264
YER040W	Yes	277	225	225.038	292.55	2.30975	0.128565	-0.678473	478	312	499	292.55	0.078488	0.779357	0.121501	Reps Disagree
YER041W	Yes	78	161	100.923	131.2	1.15161	0.283213	0.667003	200	104	186.667	131.2	0.115271	0.734222	-0.206451	Reps Disagree
YER042W	Yes	157	232	167.731	218.05	0.26527	0.606522	0.184849	554	245	481.167	218.05	1.61616	0.203629	-0.440139	Reps Disagree
YER043C	Yes	14638	24895	16894	21962.2	0.378483	0.538416	0.387626	63253	43524	67896.5	21962.2	0.099305	0.752666	0.197643	0.77129
YER044C	Yes	73	647	285.346	370.95	6.52143	0.010658	2.76929	398	803	868.167	370.95	3.48274	0.062012	1.7496	0.0055002
YER045C	Yes	120	268	163.077	212	0.486915	0.485307	0.780687	347	237	371	212	0.029357	0.863957	0.186917	0.78373
YER046W	Yes	36	24	27.2308	35.4	0.41744	0.518217	-0.963474	243	49	162.333	35.4	1.04263	0.307209	-1.57314	0.45175
YER047C	No	220	147	166.538	216.5	0.771367	0.379794	-0.960199	255	97	208.333	216.5	0.373367	0.541175	-0.657475	0.53072
YER048C	Yes	211	72	133.192	173.15	2.37037	0.123658	-1.92969	190	40	128.333	173.15	1.5791	0.208891	-1.51096	0.12027
YER048W-A	Yes	74	153	95.8462	124.6	1.95693	0.161842	0.669423	258	238	327.333	124.6	1.85695	0.172978	0.620556	0.1281
YER049W	Yes	935	1834	1172.88	1524.75	2.79749	0.094412	0.593444	2041	2339	2969.67	1524.75	6.71059	0.009584	0.933581	0.0072459
YER051W	Yes	36	157	78.3846	101.9	10.9103	0.000956	1.74618	213	238	304.833	101.9	3.85258	0.049669	0.897074	0.00052034
YER052C	Yes	3616	2850	2904.15	3775.4	0.735723	0.391034	-0.721944	5051	4131	5968	3775.4	0.289218	0.590722	0.446888	Reps Disagree
YER055C	Yes	951	2014	1250.12	1625.15	2.37419	0.123356	0.704035	2509	3424	4107.83	1625.15	6.32821	0.011883	1.18554	0.011031
YER057C	Yes	342	722	448.692	583.3	1.65964	0.197652	0.699491	1180	1338	1705	583.3	2.82892	0.09258	0.918257	0.09151
YER058W	Yes	1	8	3.57692	4.65	2.67708	0.101802	2.62149	5	24	22.5	4.65	5.88413	0.015278	3	0.011612
YER059W	Yes	111	106	96.2692	125.15	0.518238	0.471594	-0.445007	171	127	191.333	125.15	0.254684	0.613796	0.307798	Reps Disagree
YER060W	No	442	241	313.692	407.8	6.19166	0.012835	-1.25353	752	329	650.167	407.8	0.918019	0.337996	-0.455679	0.02794
YER061C	No	92	181	115.615	150.3	0.286981	0.592161	0.597772	40	201	187.5	150.3	4.25615	0.039108	3.06609	0.11036
YER063W	Yes	171	194	160.115	208.15	0.184294	0.667708	-0.196451	325	192	322.5	208.15	0.002449	0.960534	-0.022368	0.92623
YER064C	Yes	77	188	110.808	144.05	2.90855	0.088111	0.909291	393	334	474.833	144.05	1.00449	0.316227	0.502284	0.12763
YER065C	Yes	104	10	55.8462	72.6	1.21271	0.270796	-3.75702	530	7	270.833	72.6	1.50629	0.219706	-5.50553	0.22738
YER067W	Yes	438	33	231.692	301.2	1.76871	0.183542	-4.10891	5723	84	2931.5	301.2	2.03016	0.154204	-5.35327	0.1292
YER068W	Yes	220	172	176.154	229	4.04833	0.044215	-0.733607	434	254	428.667	229	0.010791	0.917264	-0.035901	0.17054
YER069W	No	2414	4779	3045.08	3958.6	0.546513	0.459746	0.606771	1064	5584	5185.33	3958.6	8.03871	0.004579	3.12877	0.01508
YER070W	Yes	5511	3043	3925.88	5103.65	1.60294	0.205487	-1.23533	4536	3268	4991.33	5103.65	0.081801	0.774871	0.263953	Reps Disagree
YER071C	Yes	56	120	74.1538	96.4	3.09522	0.078523	0.721024	74	156	167	96.4	17.7213	2.6e-05	1.81291	2.8352e-05
YER072W	Yes	552	375	420.231	546.3	1.71765	0.189996	-0.936289	730	419	714.167	546.3	0.008593	0.926144	-0.063981	0.4817
YER073W	Yes	790	575	616.154	801	2.13919	0.143578	-0.836802	1334	1084	1570.33	801	0.612822	0.433727	0.437572	Reps Disagree
YER075C	Yes	280	300	255.385	332	0.512141	0.474213	-0.278976	941	360	770.5	332	2.82161	0.093003	-0.649232	0.18176
YER076C	No	18	37	23.2308	30.2	0.736307	0.390846	0.661017	128	63	116.5	30.2	0.173493	0.677026	-0.285754	Reps Disagree
YER077C	Yes	104	223	137.769	179.1	3.67595	0.055203	0.721949	295	242	349.167	179.1	1.59581	0.206499	0.451258	0.062402
YER078C	Yes	217	199	185.038	240.55	0.163356	0.686086	-0.503438	1818	337	1189.83	240.55	1.54088	0.214487	-1.69457	0.42915
YER079W	Yes	48	6	26.3077	34.2	3.68575	0.054879	-3.37851	206	17	117.167	34.2	3.30403	0.06911	-2.86207	0.024936
YER080W	Yes	291	172	211.654	275.15	1.31303	0.251846	-1.13712	381	196	353.833	275.15	0.0551	0.814415	-0.221972	0.53004
YER082C	Yes	111	112	98.5769	128.15	0.140972	0.707316	-0.365573	95	65	101.667	128.15	0.037327	0.846801	0.189478	Reps Disagree
YER083C	Yes	278	466	318.231	413.7	0.437283	0.508437	0.366733	599	777	947	413.7	3.75829	0.052546	1.11232	0.1235
YER085C	No	4	1	2.38462	3.1	1.80204	0.179466	-2.37851	0	1	0.838333	3.1	1.18123	0.277105	7.38082	Reps Disagree
YER086W	Yes	2942	4394	3161	4109.3	0.346813	0.555923	0.200226	9115	6548	10014.2	4109.3	0.585426	0.444193	0.259777	0.59231
YER087W	Yes	58	40	44.3846	57.7	1.28282	0.257376	-0.914565	130	44	101.667	57.7	1.10209	0.293807	-0.825971	0.27087
YER088C	Yes	632	501	508.692	661.3	0.765067	0.381747	-0.713626	3134	1276	2630.33	661.3	0.481076	0.487935	-0.559411	0.4993
YER089C	Yes	666	691	598.769	778.4	0.185028	0.667087	-0.325348	3547	1691	3182.67	778.4	0.193756	0.659809	-0.331757	0.80135
YER090W	Yes	784	817	706.231	918.1	0.903197	0.341926	-0.319029	2135	1519	2333.33	918.1	0.552145	0.457442	0.245851	Reps Disagree
YER091C	Yes	55984	45879	45637.8	59329.1	0.99585	0.318317	-0.665692	102652	98813	133670	59329.1	1.04346	0.307017	0.681977	Reps Disagree
YER092W	Yes	46	85	55.6923	72.4	0.657836	0.417325	0.507317	58	162	164	72.4	9.82539	0.001721	2.21883	0.0059178
YER093C	No	171	295	198.962	258.65	0.235302	0.62762	0.408207	356	193	338.833	258.65	0.030614	0.861104	-0.146311	Reps Disagree
YER095W	No	614	1374	835.462	1086.1	1.77437	0.182842	0.78356	1854	1288	2000.33	1086.1	0.135706	0.712587	0.211457	0.39582
YER096W	No	31	31	27.4231	35.65	0.042583	0.836513	-0.378512	403	35	230.667	35.65	1.44323	0.229617	-2.78839	0.50898
YER099C	Yes	172	257	184.846	240.3	0.291872	0.589023	0.200848	453	525	664	240.3	6.61868	0.010091	0.949772	0.03641
YER100W	Yes	156	146	134.154	174.4	0.800828	0.370846	-0.474089	441	137	334.667	174.4	3.15667	0.075617	-0.949637	0.12827
YER101C	Yes	37	86	51.5769	67.05	2.70688	0.099916	0.8383	90	147	167.5	67.05	8.48123	0.003588	1.44478	0.0032029
YER104W	Yes	30	91	50	65	7.41268	0.006477	1.22239	53	96	106.5	65	13.3299	0.000261	1.59401	2.4174e-05
YER105C	Yes	1517	2081	1558.88	2026.55	0.052206	0.819267	0.077544	2762	2660	3597.67	2026.55	3.92717	0.047512	0.682679	0.16528
YER106W	No	3	1	1.88461	2.45	1.1559	0.282317	-1.96347	8	0	4.00833	2.45	4.22359	0.039866	-8.90689	0.061755
YER107C	Yes	199	249	195.269	253.85	0.019006	0.890348	-0.055134	858	326	700.667	253.85	2.80326	0.094073	-0.65914	0.29146
YER109C	Yes	229	182	184.5	239.85	0.559841	0.454324	-0.709921	412	60	256	239.85	3.55948	0.059206	-2.04264	0.12416
YER110C	Yes	5600	4551	4550.38	5915.5	1.46185	0.226637	-0.677755	11384	5645	10396.2	5915.5	0.248246	0.618313	-0.274996	0.41552
YER112W	No	72	42	52.1538	67.8	0.868267	0.351436	-1.15612	59	27	52	67.8	0.105364	0.745485	-0.39079	0.61291
YER113C	Yes	204	420	263.538	342.6	0.536741	0.463787	0.663309	697	656	895.167	342.6	0.520046	0.470822	0.649503	0.55062
YER114C	Yes	354	234	267	347.1	7.34594	0.006721	-0.975752	1078	319	804.833	347.1	8.45476	0.003641	-1.01976	0.00028432
YER115C	Yes	30	32	27.3077	35.5	0.149546	0.698969	-0.285402	130	31	90.8333	35.5	3.27456	0.070362	-1.33121	0.19733
YER116C	Yes	53	65	51.5	66.95	0.007811	0.929575	-0.084064	200	35	129.167	66.95	2.84686	0.091553	-1.77761	0.29479
YER118C	Yes	155	327	203.269	264.25	1.49158	0.221971	0.698511	497	459	631	264.25	1.22585	0.268215	0.622214	0.2275
YER119C	Yes	438	166	282.846	367.7	6.17491	0.012957	-1.77826	832	452	792.667	367.7	0.051205	0.82098	-0.143295	0.058969
YER120W	Yes	1472	766	1030.62	1339.8	6.75382	0.009355	-1.32087	3849	2236	3787.83	1339.8	0.009685	0.921603	-0.046598	0.049603
YER121W	No	10	1	5.38462	7	4.79987	0.028462	-3.70044	34	1	17.8333	7	7.43392	0.006401	-4.3505	0.0017508
YER122C	Yes	347	796	479.654	623.55	1.09527	0.295307	0.819321	453	631	752.333	623.55	2.26566	0.132269	1.2151	0.16572
YER123W	Yes	101	326	175.885	228.65	2.64653	0.103776	1.31201	410	347	494.167	228.65	0.430039	0.51197	0.496277	0.20907
YER124C	Yes	2201	494	1290.5	1677.65	6.93828	0.008437	-2.53409	3198	656	2145.67	1677.65	3.35293	0.067085	-1.54844	0.0047979
YER125W	Yes	2945	4142	3065.58	3985.25	0.035367	0.850829	0.113548	14481	5979	12223	3985.25	0.781657	0.376635	-0.53922	Reps Disagree
YER126C	Yes	71	184	106.269	138.15	2.66596	0.102516	0.995303	327	150	288.5	138.15	0.448903	0.502857	-0.387363	Reps Disagree
YER127W	Yes	33	155	76.1154	98.95	1.59208	0.207029	1.85322	37	39	51	98.95	0.359413	0.548832	0.812914	0.36074
YER128W	Yes	8	25	13.6154	17.7	1.6317	0.201469	1.26534	10	9	12.5	17.7	0.316724	0.573583	0.584963	0.36493
YER129W	Yes	414	626	447.769	582.1	0.075955	0.782856	0.21802	774	356	683.667	582.1	0.232937	0.629355	-0.383491	Reps Disagree
YER130C	Yes	424	448	384.308	499.6	0.100937	0.750709	-0.299077	659	575	808.667	499.6	0.324898	0.568679	0.540249	Reps Disagree
YER132C	Yes	709	385	502.577	653.35	3.61435	0.057283	-1.25944	929	368	771.167	653.35	0.896417	0.343744	-0.599007	0.097028
YER134C	Yes	51	104	65.5	85.15	1.50508	0.219892	0.649503	183	175	237.333	85.15	1.81462	0.177955	0.672477	0.16595
YER136W	Yes	1175	1678	1232.88	1602.75	0.062707	0.802267	0.13557	4888	3383	5263.17	1602.75	0.145441	0.70293	0.206024	0.88697
YER137C	Yes	5	6	4.80769	6.25	0.011123	0.916005	-0.115477	1	3	3	6.25	1.66242	0.197276	2.32193	Reps Disagree
YER139C	Yes	14	23	15.8462	20.6	0.140394	0.70789	0.337695	137	49	109.333	20.6	0.846155	0.357642	-0.746357	Reps Disagree
YER140W	Yes	113	128	105.731	137.45	0.068904	0.792939	-0.198691	585	194	454.167	137.45	1.25645	0.262325	-0.855414	0.53462
YER141W	Yes	1297	863	980.423	1274.55	1.49422	0.221563	-0.966258	7095	959	4346.67	1274.55	5.75248	0.016465	-2.15023	0.024127
YER142C	No	35	97	54.8077	71.25	0.666154	0.414396	1.09212	299	80	216.167	71.25	0.7671	0.381116	-1.16511	Reps Disagree
YER144C	Yes	551	448	447.808	582.15	0.684321	0.408103	-0.677065	1683	966	1646.5	582.15	0.006377	0.93635	-0.063974	0.74973
YER145C	Yes	1282	281	749.077	973.8	14.48	0.000142	-2.56827	2464	272	1458.67	973.8	13.626	0.000223	-2.44236	5.7733e-07
YER146W	No	35	64	42.1154	54.75	1.22919	0.267564	0.492205	99	80	116.167	54.75	1.18504	0.276332	0.429537	0.26651
YER147C	Yes	65	149	89.8077	116.75	3.00124	0.083201	0.818289	239	175	265.333	116.75	0.424075	0.51491	0.28731	0.1778
YER148W	Yes	193	90	131.115	170.45	6.42325	0.011264	-1.47912	832	100	499.333	170.45	13.5395	0.000234	-2.31962	3.6436e-05
YER149C	No	113	60	79.5769	103.45	1.54538	0.213818	-1.2918	180	44	126.667	103.45	1.55147	0.212919	-1.29546	0.18618
YER150W	No	223	52	131.5	170.95	1.60711	0.204899	-2.47897	1812	121	1006.83	170.95	2.1413	0.14338	-3.16754	0.13301
YER152C	Yes	1742	704	1141.77	1484.3	2.40936	0.120612	-1.68561	1719	1036	1722.83	1484.3	4.3e-05	0.994759	0.00642	Reps Disagree
YER153C	No	88	78	74	96.2	0.436518	0.508808	-0.552541	160	225	267.5	96.2	2.05035	0.152171	1.22882	Reps Disagree
YER154W	No	318	169	224	291.2	1.46885	0.225528	-1.29052	1299	712	1242.83	291.2	0.017232	0.895561	-0.130487	0.52505
YER155C	Yes	1768	2198	1729.38	2248.2	0.017567	0.894555	-0.064439	2717	2231	3217.67	2248.2	0.853998	0.355424	0.452642	Reps Disagree
YER156C	Yes	1323	683	924.192	1201.45	3.89319	0.048482	-1.33237	4282	969	2948.5	1201.45	4.29711	0.038177	-1.40675	0.013497
YER157W	Yes	305	789	455.962	592.75	7.96118	0.004779	0.992704	1115	1019	1406.67	592.75	3.23911	0.0719	0.607076	0.0030843
YER158C	Yes	650	309	443.846	577	1.83107	0.176001	-1.45135	2191	556	1558.83	577	1.40212	0.236369	-1.24147	0.17388
YER159C	Yes	19	20	17.1923	22.35	0.113273	0.736448	-0.304511	19	9	17	22.35	0.123172	0.725619	-0.341037	0.86925
YER161C	Yes	97	86	81.5769	106.05	0.225552	0.634842	-0.55216	150	38	106.667	106.05	1.03292	0.309474	-1.24393	0.51617
YER163C	Yes	152	107	117.154	152.3	1.93416	0.164304	-0.884972	211	238	303.833	152.3	2.10472	0.146845	0.910684	Reps Disagree
YER164W	Yes	260	291	241.923	314.5	0.067043	0.795692	-0.216004	490	136	358.333	314.5	1.61767	0.203417	-1.11221	0.45661
YER165W	Yes	4186	6445	4571.85	5943.4	0.153163	0.69553	0.244096	16519	14442	20294.5	5943.4	0.745185	0.388005	0.54311	0.62335
YER166W	No	1606	1478	1371.46	1782.9	2.03035	0.154185	-0.498337	2923	2145	3249	1782.9	0.70384	0.401497	0.290493	Reps Disagree
YER167W	Yes	442	746	507.923	660.3	0.159278	0.689822	0.376618	561	694	858.833	660.3	1.13743	0.286196	1.0439	0.51773
YER168C	Yes	151	248	170.885	222.15	0.619376	0.431279	0.33728	663	311	590.667	222.15	0.731111	0.392523	-0.355129	Reps Disagree
YER169W	No	160	271	184.231	239.5	0.780266	0.37706	0.381709	616	254	519.667	239.5	1.62341	0.202617	-0.541136	Reps Disagree
YER170W	No	22	39	26	33.8	0.378631	0.538337	0.447459	52	99	108.5	33.8	5.19029	0.022713	1.66588	0.066078
YER171W	Yes	304	390	302	392.6	0.003075	0.955777	-0.019109	880	464	826.667	392.6	0.305976	0.58016	-0.186413	0.88148
YER172C	Yes	840	1210	885.385	1151	0.094627	0.758375	0.148034	1923	1361	2095.67	1151	0.245824	0.620031	0.238274	0.82502
YER173W	Yes	117	269	161.962	210.55	3.41941	0.064434	0.822586	199	278	331.167	210.55	7.24773	0.007099	1.21928	0.003975
YER174C	Yes	115	663	312.5	406.25	11.6956	0.000626	2.14886	223	643	647.333	406.25	12.6923	0.000367	2.26474	3.7459e-06
YER175C	Yes	125	123	109.808	142.75	0.486913	0.485308	-0.401781	367	255	396	142.75	0.144408	0.703938	0.211683	Reps Disagree
YER176W	Yes	309	354	290.654	377.85	0.030613	0.861107	-0.182369	398	215	378.167	377.85	0.021073	0.884581	-0.151466	0.96904
YER177W	No	5789	6681	5464.12	7103.35	0.147532	0.700905	-0.171762	14970	12737	18099.2	7103.35	1.24951	0.263646	0.503917	Reps Disagree
YER178W	Yes	5227	3013	3772.35	4904.05	3.66009	0.05573	-1.17329	15313	5256	12036.5	4904.05	1.82649	0.176543	-0.805754	0.055308
YER180C	Yes	26	50	32.2308	41.9	1.41547	0.234151	0.564905	79	75	102	41.9	2.64851	0.103647	0.662004	0.11451
YER182W	Yes	50	69	51.5385	67	0.010175	0.919652	0.086157	181	38	122.167	67	2.73138	0.098394	-1.51495	Reps Disagree
YER183C	Yes	77	417	198.885	258.55	23.3361	1e-06	2.05861	267	498	548.5	258.55	17.3625	3.1e-05	1.63627	1.0458e-09
YER184C	No	154	381	223.538	290.6	1.45654	0.227482	0.928349	839	515	848.667	290.6	0.001986	0.964455	0.032867	0.55219
YER185W	No	58	60	52.0769	67.7	NaN	NaN	-0.329602	471	42	270.5	67.7	NaN	NaN	-2.7503	NaN
YFL001W	Yes	95	120	93.6538	121.75	0.008806	0.925238	-0.041477	186	96	173	121.75	0.247164	0.619079	-0.217231	0.89197
YFL002C	Yes	141	113	113.962	148.15	2.09345	0.147932	-0.697884	455	99	310	148.15	8.63259	0.003302	-1.4634	0.0042127
YFL003C	Yes	14	55	28.1538	36.6	8.91086	0.002835	1.59549	17	50	50.1667	36.6	17.03	3.7e-05	2.29336	1.781e-06
YFL004W	Yes	627	961	683.115	888.05	0.119608	0.72946	0.237559	1078	705	1126.5	888.05	0.032859	0.856155	0.124304	0.91853
YFL005W	Yes	227	1169	563.115	732.05	6.52517	0.010636	1.986	1475	1485	1975	732.05	1.1828	0.276787	0.746714	0.020101
YFL008W	Yes	87	78	73.5	95.55	0.164095	0.685414	-0.536053	51	54	70.5	95.55	0.364827	0.545838	0.819428	Reps Disagree
YFL010C	Yes	1915	1105	1382.5	1797.25	5.88823	0.015242	-1.17181	4056	2185	3848.83	1797.25	0.115586	0.733872	-0.155459	0.061446
YFL012W	No	3	3	2.65385	3.45	0.072042	0.788386	-0.378512	8	3	6.5	3.45	0.306095	0.580087	-0.678072	0.81512
YFL013C	No	107	271	157.731	205.05	0.389112	0.532767	0.96217	127	60	113.5	205.05	0.052526	0.818725	-0.344828	Reps Disagree
YFL014W	Yes	448	14	229.385	298.2	6.97167	0.008281	-5.37851	2012	15	1018.5	298.2	7.37107	0.006628	-6.33056	0.00059335
YFL016C	Yes	471	936	595.5	774.15	0.713332	0.39834	0.61227	2376	665	1742.17	774.15	2.17159	0.14058	-1.10014	Reps Disagree
YFL017C	Yes	25	40	27.8846	36.25	0.085212	0.770355	0.29956	53	33	54	36.25	0.002788	0.957889	0.053439	0.96219
YFL017W-A	Yes	26	4	14.5385	18.9	14.5013	0.00014	-3.07895	93	15	59	18.9	13.9719	0.000186	-1.8953	4.7993e-07
YFL018C	Yes	585	926	648.654	843.25	0.17103	0.679198	0.284064	1665	1028	1689.17	843.25	0.003651	0.951815	0.041284	0.92848
YFL021W	No	1111	28	566.269	736.15	3.2622	0.070894	-5.6888	803	43	437.333	736.15	2.45713	0.116992	-3.48603	0.048041
YFL022C	No	2316	3564	2528.77	3287.4	0.099909	0.751939	0.24335	3529	8977	9245.33	3287.4	5.40228	0.02011	2.08394	0.078507
YFL023W	No	86	64	67.6154	87.9	0.32005	0.571578	-0.804776	94	12	57	87.9	1.77816	0.182376	-2.23266	0.33994
YFL025C	Yes	796	500	590.308	767.4	6.24982	0.012421	-1.04935	1767	690	1458.5	767.4	2.33305	0.126653	-0.619668	0.011727
YFL026W	No	72	54	56.7692	73.8	0.809437	0.368287	-0.793549	294	125	251.167	73.8	0.345871	0.55646	-0.496922	0.52977
YFL027C	Yes	71	38	50.1154	65.15	4.75676	0.029183	-1.28033	274	74	198.667	65.15	4.58448	0.032263	-1.15161	0.0075022
YFL028C	Yes	302	192	224.846	292.3	4.11978	0.042385	-1.03195	1222	380	927.667	292.3	3.67267	0.055312	-0.948207	0.016541
YFL029C	No	95	44	64.4231	83.75	11.4788	0.000704	-1.48894	319	60	209.5	83.75	17.1357	3.5e-05	-1.67356	4.5383e-07
YFL033C	Yes	1186	2135	1414.15	1838.4	0.720256	0.39606	0.46962	5013	2333	4450.67	1838.4	0.44355	0.505414	-0.366522	Reps Disagree
YFL034W	Yes	192	113	139.462	181.3	6.15191	0.013127	-1.14329	474	58	285.333	181.3	19.5078	1e-05	-2.2938	2.2154e-06
YFL036W	Yes	684	789	645.462	839.1	0.044663	0.832625	-0.172483	4880	1163	3409.17	839.1	2.3457	0.125629	-1.33206	0.34075
YFL037W	Yes	3765	5581	4029.04	5237.75	0.224687	0.635492	0.189362	8161	8646	11285.5	5237.75	4.01965	0.044973	0.820252	0.13018
YFL038C	Yes	310	1146	595.769	774.5	9.90355	0.00165	1.50775	1118	1127	1498.17	774.5	2.80262	0.09411	0.748533	0.0015168
YFL041W	No	1025	526	714.808	929.25	6.99262	0.008185	-1.341	4239	903	2872	929.25	8.52683	0.003499	-1.49396	0.00032826
YFL042C	Yes	234	216	200.077	260.1	1.91583	0.166317	-0.493989	814	260	623.667	260.1	6.71804	0.009544	-0.909552	0.011819
YFL044C	Yes	135	394	219.038	284.75	4.18331	0.040824	1.16673	698	717	946.5	284.75	2.03025	0.154196	0.775712	0.038197
YFL045C	Yes	4509	3433	3574.88	4647.35	1.22646	0.268096	-0.771849	7282	4902	7726	4647.35	0.059356	0.807517	0.166001	Reps Disagree
YFL046W	Yes	16	61	31.4615	40.9	1.3758	0.240817	1.55223	20	28	33.3333	40.9	0.875392	0.349467	1.22239	0.29245
YFL047W	Yes	177	296	202.346	263.05	0.356336	0.550548	0.363336	361	300	430.5	263.05	0.598762	0.439051	0.469929	0.58495
YFL048C	Yes	817	803	717.346	932.55	1.43848	0.230385	-0.403448	1802	1010	1742.67	932.55	0.087941	0.766811	-0.098278	0.48291
YFL049W	Yes	104	173	118.538	154.1	0.087089	0.767911	0.355677	165	69	140	154.1	0.183137	0.668691	-0.520832	Reps Disagree
YFL052W	No	31	71	42.8077	55.65	0.883973	0.347116	0.817039	189	131	203.667	55.65	0.065327	0.798266	0.208146	0.63271
YFL053W	Yes	20	13	15	19.5	0.158092	0.690919	-1	91	35	74.6667	19.5	0.070026	0.791299	-0.641546	0.87684
YFL054C	Yes	125	175	129.808	168.75	0.002586	0.959442	0.106915	341	304	423.833	168.75	0.072237	0.788107	0.571265	0.9675
YFL055W	No	127	95	100.038	130.05	0.65228	0.419299	-0.797341	276	125	242.167	130.05	0.177547	0.67349	-0.405775	0.63947
YFR001W	Yes	8	26	14	18.2	1.77688	0.182533	1.32193	15	5	11.6667	18.2	0.627826	0.428154	-0.847997	Reps Disagree
YFR002W	Yes	382	689	456	592.8	1.91266	0.166668	0.47242	1298	912	1409	592.8	0.467611	0.494088	0.227781	0.28796
YFR003C	Yes	25	112	55.5769	72.25	1.3542	0.244544	1.78499	95	51	90	72.25	0.013806	0.906466	-0.160465	Reps Disagree
YFR004W	Yes	718	246	453.615	589.7	7.91586	0.0049	-1.92384	3178	256	1802.33	589.7	13.7566	0.000208	-2.89694	1.5088e-05
YFR005C	Yes	100	119	95.7692	124.5	0.040305	0.840885	-0.12755	503	165	389	124.5	1.87935	0.170408	-0.871127	0.42169
YFR006W	Yes	694	554	560.077	728.1	1.44697	0.229015	-0.703561	3177	869	2312.67	728.1	3.57741	0.05857	-1.13327	0.071246
YFR007W	Yes	82	46	58.6923	76.3	7.77294	0.005303	-1.2125	301	94	228.833	76.3	6.34309	0.011784	-0.942065	0.00066748
YFR009W	Yes	1076	1089	956.846	1243.9	0.555059	0.456258	-0.361186	4372	1433	3380.17	1243.9	3.10902	0.07786	-0.872289	0.15409
YFR010W	Yes	176	376	232.615	302.4	0.609833	0.434851	0.716646	687	232	536.833	302.4	0.810103	0.36809	-0.82922	Reps Disagree
YFR011C	Yes	75	62	61.3462	79.75	0.29721	0.585637	-0.653134	145	37	103.333	79.75	0.9769	0.322965	-1.23349	0.50411
YFR013W	Yes	159	148	136.423	177.35	0.195316	0.658529	-0.481941	312	88	229.333	177.35	0.927265	0.335575	-1.08901	0.5546
YFR014C	Yes	289	122	191.423	248.85	5.55499	0.018428	-1.6227	864	96	512	248.85	10.3002	0.00133	-2.43296	0.00028474
YFR015C	Yes	176	92	123.385	160.4	1.84908	0.173891	-1.31438	1004	223	687.833	160.4	2.20428	0.137628	-1.43368	0.11326
YFR017C	Yes	18	27	19.3846	25.2	0.024143	0.876521	0.206451	149	52	117.833	25.2	0.358951	0.54909	-0.781763	Reps Disagree
YFR018C	Yes	109	130	104.5	135.85	0.032625	0.856663	-0.124328	378	315	451.5	135.85	0.488524	0.484586	0.473931	Reps Disagree
YFR019W	No	675	581	560.962	729.25	0.3813	0.536909	-0.594861	671	339	618	729.25	0.067625	0.794826	-0.248062	0.79015
YFR020W	No	60	545	239.615	311.5	2.8556	0.091057	2.80471	809	653	948.667	311.5	0.110753	0.739288	0.427909	0.24896
YFR021W	Yes	397	423	361.192	469.55	0.293305	0.588111	-0.286993	1495	800	1414.17	469.55	0.099591	0.752321	-0.165108	0.80323
YFR022W	Yes	236	218	201.846	262.4	0.129675	0.718769	-0.49297	1755	446	1249.17	262.4	0.748037	0.387098	-1.23939	0.63418
YFR023W	Yes	3	18	8.42308	10.95	4.75425	0.029226	2.20645	32	25	36.8333	10.95	0.31835	0.572601	0.380822	0.085185
YFR025C	Yes	680	292	452.308	588	5.34683	0.02076	-1.59808	1050	545	979.167	588	0.110969	0.739043	-0.209096	0.07943
YFR026C	No	10	118	50.3846	65.5	4.67834	0.030545	3.1822	73	378	351.5	65.5	4.80275	0.028414	3.10938	0.0069863
YFR027W	Yes	12	5	7.92308	10.3	1.88266	0.170032	-1.64155	23	27	34	10.3	0.985612	0.320817	0.968291	Reps Disagree
YFR028C	Yes	278	458	315.154	409.7	0.269213	0.60386	0.341751	310	621	672.5	409.7	5.66381	0.017318	1.73929	0.05815
YFR029W	Yes	155	66	102.885	133.75	8.94069	0.002789	-1.61024	572	112	379.333	133.75	9.79728	0.001748	-1.61555	6.4492e-05
YFR030W	No	8553	3358	5568.04	7238.45	2.1784	0.13996	-1.72734	7941	5024	8157.17	7238.45	0.005323	0.94184	0.076481	Reps Disagree
YFR031C	Yes	113	58	78.8077	102.45	1.04413	0.306863	-1.34071	65	43	68.3333	102.45	0.012855	0.90973	0.140863	Reps Disagree
YFR032C	No	98	49	67.8462	88.2	0.926787	0.335699	-1.37851	54	94	105.333	88.2	1.11267	0.291502	1.53667	Reps Disagree
YFR034C	No	54	328	153.154	199.1	5.94759	0.014737	2.22415	45	281	256.667	199.1	9.66152	0.001882	3.37954	0.00031871
YFR035C	No	0	0	0.008846	0.0115	0.000346	0.985167	-0.378512	7	0	3.50833	0.0115	3.84993	0.049748	-8.71425	0.19681
YFR036W	Yes	8	19	11.3077	14.7	0.455073	0.499935	0.869416	15	86	79.1667	14.7	4.14508	0.041756	3.25634	0.10165
YFR037C	Yes	191	235	185.885	241.65	0.038656	0.844132	-0.079424	477	211	414.333	241.65	1.20716	0.271896	-0.439781	0.56731
YFR038W	No	148	75	102.846	133.7	6.07662	0.013698	-1.35915	279	54	184.5	133.7	8.38338	0.003787	-1.63227	0.00056367
YFR039C	Yes	291	334	273.962	356.15	0.053762	0.816642	-0.179683	302	443	520.167	356.15	2.45264	0.117327	1.28972	Reps Disagree
YFR040W	No	452	496	416.769	541.8	0.181235	0.670314	-0.244494	1050	320	791.667	541.8	2.71078	0.099672	-0.97728	0.2476
YFR041C	Yes	114	59	79.6923	103.6	0.923542	0.336547	-1.32876	82	36	71	103.6	0.116986	0.732326	-0.450661	0.59164
YFR042W	Yes	494	310	366.231	476.1	1.02532	0.311261	-1.05075	640	277	550.833	476.1	0.22055	0.638621	-0.47122	0.51992
YFR043C	No	29	11	18.7308	24.35	2.18073	0.139748	-1.77706	64	6	37	24.35	3.98808	0.045823	-2.67807	0.038748
YFR044C	No	3237	1710	2276.19	2959.05	6.3845	0.011512	-1.29917	6869	3024	5954.5	2959.05	0.847356	0.357301	-0.446676	0.02671
YFR046C	Yes	27	34	26.5769	34.55	0.001278	0.971488	-0.045936	38	20	35.6667	34.55	0.021217	0.884189	-0.189034	0.98955
YFR047C	No	954	600	707.769	920.1	9.01582	0.002677	-1.04754	2275	797	1801.67	920.1	5.24107	0.02206	-0.776249	0.00063396
YFR048W	Yes	237	115	162.731	211.55	10.2679	0.001354	-1.42176	871	227	624.667	211.55	8.29634	0.003973	-1.20301	7.0624e-05
YFR049W	Yes	115	59	80.1923	104.25	7.9225	0.004882	-1.34136	458	81	296.5	104.25	14.3158	0.000155	-1.76239	1.1393e-05
YFR050C	Yes	890	1280	937.308	1218.5	0.039904	0.841669	0.145755	5206	2660	4819.67	1218.5	0.101149	0.750455	-0.231783	Reps Disagree
YFR051C	Yes	2330	1075	1578.46	2052	3.82908	0.050371	-1.4945	7399	3325	6470.33	2052	0.348934	0.554717	-0.41701	0.12791
YFR052W	Yes	513	719	533.038	692.95	0.042683	0.836323	0.108521	2338	1239	2201.5	692.95	0.117867	0.73136	-0.179133	Reps Disagree
YGL001C	Yes	545	724	550.962	716.25	0.005055	0.943321	0.031222	1094	1568	1853.67	716.25	7.38061	0.006593	1.25628	0.037814
YGL002W	Yes	179	130	139.5	181.35	2.84455	0.091684	-0.83996	806	215	582.167	181.35	5.6244	0.017712	-1.16948	0.012054
YGL003C	Yes	269	345	267.192	347.35	0.00085	0.976746	-0.019521	1312	637	1186.83	347.35	0.210489	0.646384	-0.305437	0.92171
YGL004C	Yes	60	116	74.6154	97	1.22199	0.26897	0.572579	148	171	216.5	97	3.4746	0.062318	0.945365	0.085294
YGL005C	No	90	65	70	91	1.14687	0.284206	-0.847997	266	68	189.667	91	2.35798	0.124643	-1.23085	0.15375
YGL006W	Yes	401	365	340.885	443.15	0.22068	0.638522	-0.514217	2712	473	1750.17	443.15	2.15644	0.141974	-1.78248	0.30829
YGL007W	No	5	38	17.1154	22.25	5.12793	0.023544	2.54749	10	21	22.5	22.25	3.00211	0.083156	1.80736	0.014167
YGL008C	No	124959	121099	109056	141773	0.25218	0.615545	-0.423779	116596	156901	189049	141773	1.74188	0.186901	1.1653	Reps Disagree
YGL009C	No	6367	3282	4445.81	5779.55	1.3988	0.236924	-1.33455	6721	5701	8111.33	5779.55	0.220091	0.63897	0.499505	Reps Disagree
YGL010W	Yes	23	122	58.4231	75.95	3.76089	0.052465	2.02866	213	154	234.833	75.95	0.092627	0.760863	0.269043	0.16849
YGL011C	No	653	450	499.577	649.45	4.2552	0.03913	-0.91567	2620	898	2058.33	649.45	3.44109	0.063594	-0.807814	0.017409
YGL012W	Yes	1999	5559	3137.58	4078.85	1.44472	0.229378	1.09703	1895	6718	6545.83	4078.85	5.54015	0.018585	2.5628	0.027529
YGL015C	No	2	0	1.00385	1.305	1.94824	0.162776	-8.02237	6	0	3.00833	1.305	3.44373	0.063492	-8.49185	0.057589
YGL017W	Yes	89	223	130.269	169.35	1.9803	0.159359	0.946655	549	334	552.833	169.35	0.000989	0.974914	0.020008	0.44464
YGL018C	No	21	76	39.7308	51.65	4.53275	0.033252	1.4771	43	95	100.667	51.65	7.28805	0.006941	1.88056	0.0021637
YGL019W	Yes	100	143	105	136.5	0.043608	0.834584	0.137504	379	383	508.667	136.5	1.31943	0.250695	0.752112	0.53653
YGL020C	Yes	54	127	75.8462	98.6	1.95154	0.162421	0.855286	249	276	354.5	98.6	2.28434	0.130686	0.885488	0.103
YGL021W	No	277	560	353.885	460.05	1.74632	0.186339	0.637029	478	684	809	460.05	6.27541	0.012243	1.25395	0.016158
YGL022W	Yes	3118	5261	3582.46	4657.2	0.619929	0.431074	0.376204	8847	9752	12550.2	4657.2	3.21878	0.072798	0.877475	0.14001
YGL023C	No	150	310	194.231	252.5	0.787556	0.37484	0.668794	388	147	316.5	252.5	0.775067	0.378654	-0.663275	Reps Disagree
YGL027C	Yes	499	1242	727.192	945.35	5.35273	0.02069	0.937042	1050	1497	1772.5	945.35	9.13002	0.002514	1.24865	0.00056518
YGL028C	No	1966	447	1154.92	1501.4	10.2596	0.00136	-2.51543	3414	782	2358.67	1501.4	4.17098	0.041122	-1.38926	0.00060343
YGL029W	No	5	0	2.50385	3.255	4.04057	0.044419	-9.3443	10	1	5.83333	3.255	2.75465	0.096972	-2.58496	0.027772
YGL032C	No	4	3	3.15385	4.1	0.34247	0.558407	-0.793549	11	6	10.5	4.1	0.016646	0.897342	-0.137504	0.84732
YGL035C	Yes	310	92	190.385	247.5	5.99456	0.01435	-2.13107	427	58	261.833	247.5	6.00463	0.014268	-2.14315	0.0019439
YGL036W	No	253	318	248.808	323.45	0.004242	0.948068	-0.048622	316	342	443	323.45	1.23077	0.267258	0.851037	Reps Disagree
YGL037C	Yes	1470	1737	1403.08	1824	0.045467	0.831148	-0.13773	5664	3970	6140.33	1824	0.120734	0.728239	0.224283	Reps Disagree
YGL038C	No	385	1059	599.808	779.75	6.88418	0.008696	1.08126	1313	1983	2309	779.75	10.2164	0.001392	1.33178	0.00014916
YGL039W	No	171	1650	720.115	936.15	8.51698	0.003518	2.89189	987	2106	2248.5	936.15	4.63006	0.031417	1.83035	0.0011176
YGL040C	Yes	476	1157	683	887.9	6.8308	0.00896	0.902844	1647	1897	2404.33	887.9	7.58717	0.005879	0.940845	0.00057156
YGL043W	No	82	181	110.615	143.8	0.199056	0.655484	0.763782	79	22	57.8333	143.8	0.388816	0.532922	-1.10738	Reps Disagree
YGL044C	No	13	43	23.0385	29.95	2.32676	0.127166	1.34731	26	39	45.5	29.95	2.35495	0.124886	1.32193	0.081671
YGL047W	Yes	29	94	50.6538	65.85	2.43253	0.118841	1.3181	151	204	245.5	65.85	2.13433	0.144033	1.17099	0.086744
YGL048C	Yes	535	1062	675.962	878.75	0.706954	0.400457	0.610661	3252	1629	2983.5	878.75	0.132538	0.715815	-0.260375	Reps Disagree
YGL050W	No	63	96	68.4231	88.95	0.128333	0.720167	0.229171	153	65	130.667	88.95	0.609037	0.43515	-0.498054	Reps Disagree
YGL054C	Yes	649	408	481.423	625.85	4.63615	0.031305	-1.04816	1489	838	1442.83	625.85	0.039802	0.841869	-0.092356	0.12218
YGL055W	No	12836	5834	8661.85	11260.4	0.648181	0.420764	-1.51615	147766	7385	80037.2	11260.4	1.99891	0.157412	-3.58561	0.24603
YGL056C	Yes	296	254	245.692	319.4	0.209004	0.64755	-0.59928	1636	541	1268.83	319.4	0.419965	0.516955	-0.859507	0.70109
YGL057C	Yes	88	234	134	174.2	2.99694	0.083422	1.03242	382	285	428.5	174.2	0.312142	0.576369	0.314355	0.194
YGL059W	No	155	159	138.654	180.25	0.869786	0.351014	-0.341753	391	171	338	180.25	1.6663	0.196756	-0.456207	0.25365
YGL060W	No	173	146	142.654	185.45	2.8478	0.091499	-0.623315	539	198	434.5	185.45	4.03819	0.044482	-0.707819	0.026472
YGL061C	Yes	8	17	10.5385	13.7	0.510878	0.474759	0.708951	8	10	12.3333	13.7	0.972033	0.324174	1.05889	0.44192
YGL063W	No	101	159	111.654	145.15	0.163064	0.686352	0.27616	230	270	340	145.15	1.93755	0.163934	0.968291	0.35833
YGL064C	Yes	87	239	135.423	176.05	1.00256	0.316691	1.07941	152	179	225.167	176.05	0.828366	0.362745	0.972854	0.36346
YGL065C	Yes	132	297	180.231	234.3	2.01268	0.155989	0.791413	372	517	616.833	234.3	4.59101	0.03214	1.21183	0.031563
YGL067W	Yes	193	175	163.808	212.95	0.854062	0.355406	-0.519758	868	354	729	212.95	1.02402	0.311568	-0.55698	0.35442
YGL068W	Yes	244	277	228.538	297.1	0.257686	0.611714	-0.195507	846	492	833	297.1	0.014577	0.9039	-0.045034	0.88055
YGL069C	No	4	1	2.38462	3.1	1.80204	0.179466	-2.37851	8	1	4.83333	3.1	2.06572	0.150644	-2.26303	0.12465
YGL070C	No	30	52	35	45.5	0.372157	0.541831	0.415037	183	85	162.333	45.5	0.346724	0.555974	-0.369343	Reps Disagree
YGL071W	No	111	123	102.808	133.65	0.05143	0.820594	-0.230413	160	102	165	133.65	0.007434	0.931292	0.087463	Reps Disagree
YGL072C	No	6	4	4.53846	5.9	0.616853	0.432219	-0.963474	9	2	6.16667	5.9	1.17738	0.277889	-1.43296	0.37466
YGL073W	Yes	234	353	252.769	328.6	0.023169	0.879019	0.214648	284	67	197.833	328.6	0.790935	0.373818	-1.34669	Reps Disagree
YGL075C	Yes	27	79	43.8846	57.05	3.50386	0.061226	1.17038	101	76	113.833	57.05	0.330377	0.565437	0.326682	0.15106
YGL077C	No	3199	3660	3007.19	3909.35	0.044268	0.833355	-0.184289	19642	5403	14323.5	3909.35	1.5018	0.220395	-1.12514	0.49492
YGL079W	Yes	17	53	28.8846	37.55	3.7319	0.053383	1.26195	67	74	95.1667	37.55	2.32904	0.12698	0.88033	0.04063
YGL082W	Yes	97	120	94.6538	123.05	0.003681	0.951621	-0.071534	444	70	280.333	123.05	2.06779	0.15044	-1.92817	0.42144
YGL083W	No	84	212	123.538	160.6	6.25844	0.01236	0.957091	238	300	369	160.6	8.63682	0.003294	1.07097	0.00045234
YGL084C	Yes	1112	689	821	1067.3	5.27712	0.021607	-1.06909	2713	1342	2474.83	1067.3	0.393024	0.530714	-0.278539	0.062707
YGL085W	Yes	22	25	20.6154	26.8	0.060338	0.805963	-0.194087	130	26	86.6667	26.8	4.04864	0.044207	-1.58496	0.15444
YGL089C	No	0	20	7.69731	10.0065	NaN	NaN	10.5873	0	49	40.8383	10.0065	NaN	NaN	12.9955	NaN
YGL090W	No	30	51	34.6154	45	0.370398	0.542787	0.387023	40	44	56.6667	45	1.81707	0.177663	0.874469	0.32198
YGL091C	Yes	77	311	158.115	205.55	16.8828	4e-05	1.63547	344	352	465.333	205.55	4.77992	0.028793	0.770132	1.6806e-05
YGL092W	No	1002	1072	913.308	1187.3	0.709919	0.399471	-0.281089	2435	1300	2300.83	1187.3	0.259777	0.610273	-0.168445	0.58788
YGL093W	Yes	151	240	167.808	218.15	0.095468	0.757338	0.289974	385	147	315	218.15	0.471461	0.492316	-0.652077	Reps Disagree
YGL094C	Yes	455	1519	811.731	1055.25	14.4729	0.000142	1.36067	1346	1982	2324.67	1055.25	13.5434	0.000233	1.29524	6.04e-07
YGL095C	Yes	136	272	172.615	224.4	1.25907	0.261827	0.621488	482	233	435.167	224.4	0.332418	0.564239	-0.311738	Reps Disagree
YGL096W	Yes	65	86	65.5769	85.25	0.000975	0.975087	0.025385	228	82	182.333	85.25	0.818832	0.365522	-0.738372	Reps Disagree
YGL097W	Yes	249	457	300.269	390.35	1.76048	0.184565	0.497537	579	516	719.5	390.35	2.36947	0.123729	0.570773	0.10914
YGL098W	Yes	38	196	94.3846	122.7	8.41614	0.003719	1.98827	118	209	233.167	122.7	5.97649	0.014498	1.56168	0.00058383
YGL099W	Yes	70	118	80.3846	104.5	0.675536	0.411128	0.374848	231	80	182.167	104.5	3.10765	0.077925	-0.792855	Reps Disagree
YGL100W	Yes	206	171	168.769	219.4	1.80538	0.179063	-0.64716	649	369	632	219.4	0.028376	0.866227	-0.077632	0.44418
YGL101W	Yes	96	104	88	114.4	0.199209	0.65536	-0.263034	150	153	202.5	114.4	1.6795	0.194991	0.765535	Reps Disagree
YGL105W	Yes	1100	1446	1106.15	1438	0.000381	0.98443	0.016052	1616	1222	1826.33	1438	0.163228	0.686202	0.333783	0.94051
YGL106W	No	118	383	206.308	268.2	8.5971	0.003367	1.32005	215	331	383.333	268.2	9.16515	0.002467	1.35946	0.00010547
YGL107C	Yes	261	188	202.808	263.65	1.65093	0.198833	-0.851829	875	331	713.333	263.65	1.05427	0.304525	-0.665486	0.23035
YGL108C	Yes	15	20	15.1923	19.75	0.001588	0.968218	0.036526	4	19	17.8333	19.75	5.4429	0.019648	2.98489	0.094396
YGL110C	No	89	124	92.1923	119.85	0.017872	0.893651	0.099951	201	90	175.5	119.85	0.317973	0.572829	-0.422233	Reps Disagree
YGL111W	Yes	71	267	138.192	179.65	2.52242	0.112238	1.53244	99	119	148.667	179.65	1.17073	0.279252	1.00243	0.13988
YGL112C	Yes	354	338	307	399.1	1.60917	0.204609	-0.445238	1147	518	1005.17	399.1	1.44228	0.229771	-0.409876	0.19075
YGL113W	Yes	53	117	71.5	92.95	0.437332	0.508413	0.763933	67	43	69.3333	92.95	0.007206	0.932352	0.097141	0.82788
YGL114W	Yes	622	667	567.538	737.8	0.605016	0.436671	-0.277739	2145	880	1805.83	737.8	2.376	0.123213	-0.548437	0.21104
YGL115W	Yes	331	424	328.577	427.15	0.001604	0.968057	-0.021279	1307	915	1416	427.15	0.179075	0.672169	0.22255	Reps Disagree
YGL116W	No	44	256	120.462	156.6	2.72594	0.09873	2.16206	170	153	212.5	156.6	0.271137	0.60257	0.584963	0.22737
YGL117W	No	138	253	166.308	216.2	0.326627	0.567652	0.495957	139	224	256.167	216.2	2.35446	0.124925	1.42538	0.25857
YGL119W	Yes	113	274	161.885	210.45	5.87392	0.015367	0.899341	410	370	513.333	210.45	2.87563	0.08993	0.588867	0.010481
YGL120C	Yes	1026	1814	1210.69	1573.9	0.406718	0.52364	0.443632	2022	2290	2919.33	1573.9	1.65456	0.198339	0.91653	0.33907
YGL121C	Yes	53	119	72.2692	93.95	3.76416	0.052362	0.788386	155	173	221.667	93.95	5.73504	0.01663	0.895469	0.0070063
YGL123W	Yes	8975	17498	11217.5	14582.8	1.14789	0.283991	0.584695	13663	29654	31543.2	14582.8	9.23345	0.002376	1.85492	0.005602
YGL124C	Yes	113	97	93.8077	121.95	2.39278	0.121897	-0.598778	185	164	229.167	121.95	2.36956	0.123722	0.563136	Reps Disagree
YGL125W	No	4231	2237	2975.88	3868.65	5.99889	0.014315	-1.29794	12940	5307	10892.5	3868.65	1.19486	0.274352	-0.548904	0.025684
YGL126W	No	1113	739	840.731	1092.95	2.05835	0.151374	-0.969319	3336	2269	3558.83	1092.95	0.077428	0.780814	0.180903	Reps Disagree
YGL127C	No	148	148	130.923	170.2	1.04602	0.306426	-0.378512	276	225	325.5	170.2	1.54778	0.213463	0.442222	Reps Disagree
YGL128C	Yes	21	76	39.7308	51.65	3.16207	0.075368	1.4771	40	205	190.833	51.65	9.90935	0.001644	3.09452	0.0012388
YGL129C	Yes	127	324	188.115	244.55	6.76757	0.009283	0.972654	356	549	635.5	244.55	13.4979	0.000239	1.3619	3.1081e-05
YGL130W	Yes	121	264	162.038	210.65	4.1325	0.042067	0.747019	360	477	577.5	210.65	10.1693	0.001428	1.14296	0.00064398
YGL131C	Yes	479	283	348.346	452.85	1.00754	0.315494	-1.13773	472	232	429.333	452.85	0.070529	0.790568	-0.287696	0.59577
YGL133W	Yes	129	310	183.731	238.85	0.302005	0.582628	0.886386	117	93	136	238.85	0.065788	0.79757	0.40576	0.82082
YGL136C	Yes	65	63	56.7308	73.75	0.678984	0.409937	-0.4236	89	111	137	73.75	4.27564	0.038662	1.05565	Reps Disagree
YGL138C	No	0	7	2.69731	3.5065	4.25066	0.039235	9.0727	3	7	7.33333	3.5065	2.14515	0.143021	1.95936	0.034695
YGL139W	Yes	654	681	588.923	765.6	0.769817	0.380274	-0.320147	2503	984	2071.5	765.6	2.8056	0.093936	-0.609962	0.15475
YGL140C	No	1673	1445	1392.27	1809.95	3.09942	0.07832	-0.58988	4521	1472	3487.17	1809.95	6.7657	0.009293	-0.881899	0.0059865
YGL141W	Yes	483	444	412.269	535.95	0.549716	0.458434	-0.499975	2505	570	1727.5	535.95	3.82914	0.050369	-1.39881	0.1101
YGL142C	Yes	406	366	343.769	446.9	0.887519	0.34615	-0.528148	1351	480	1075.5	446.9	1.80677	0.178896	-0.755956	0.23419
YGL143C	Yes	72	89	70.2308	91.3	0.011422	0.914887	-0.072703	269	79	200.333	91.3	2.22137	0.136113	-1.03072	0.38395
YGL144C	Yes	213	102	145.731	189.45	2.80098	0.094207	-1.4408	1295	187	803.333	189.45	5.06396	0.024428	-2.05488	0.01628
YGL145W	Yes	159	187	151.423	196.85	0.034759	0.852102	-0.1445	180	221	274.167	196.85	1.64428	0.199739	1.03302	Reps Disagree
YGL146C	Yes	14	34	20.0769	26.1	1.1977	0.273781	0.901596	78	61	89.8333	26.1	0.277029	0.598655	0.382301	0.46031
YGL151W	No	367	860	514.269	668.55	2.36423	0.124145	0.850045	804	657	949.5	668.55	0.678922	0.409958	0.445663	0.20246
YGL153W	Yes	27	74	41.9615	54.55	1.59909	0.206032	1.07605	74	39	69.5	54.55	0.05292	0.818058	-0.187086	Reps Disagree
YGL154C	No	104	113	95.4615	124.1	0.459456	0.497879	-0.258772	282	145	261.833	124.1	0.387228	0.53376	-0.222677	0.61792
YGL155W	Yes	150	72	102.692	133.5	5.80315	0.015997	-1.43741	417	108	298.5	133.5	4.54189	0.033075	-1.21205	0.0045209
YGL156W	Yes	1701	2058	1642.04	2134.65	0.098655	0.75345	-0.103652	4729	3016	4877.83	2134.65	0.071966	0.788496	0.088067	Reps Disagree
YGL157W	Yes	686	1035	741.077	963.4	0.061695	0.803837	0.214839	3341	1196	2667.17	963.4	0.715483	0.39763	-0.745097	Reps Disagree
YGL158W	Yes	8	94	40.1538	52.2	27.0233	0	3.17608	33	114	111.5	52.2	26.5629	0	2.52546	1.6205e-12
YGL159W	Yes	87	64	68.1154	88.55	2.80902	0.093735	-0.821455	356	125	282.167	88.55	2.91752	0.087622	-0.772984	0.047654
YGL160W	Yes	253	410	284.192	369.45	0.839291	0.3596	0.317975	464	509	656.167	369.45	6.21001	0.012703	0.870506	0.029183
YGL161C	Yes	274	208	217	282.1	4.57926	0.032361	-0.776104	963	367	787.333	282.1	3.58314	0.058369	-0.65479	0.013736
YGL162W	Yes	16	13	13	16.9	0.672896	0.412044	-0.678072	39	18	34.5	16.9	0.259477	0.610479	-0.378512	0.59871
YGL164C	No	32	83	47.9231	62.3	0.510324	0.474999	0.996528	43	23	40.6667	62.3	0.014658	0.903634	-0.165737	Reps Disagree
YGL167C	Yes	3435	4345	3388.65	4405.25	0.011307	0.915318	-0.039466	12025	6195	11175	4405.25	0.351083	0.553501	-0.219895	0.85112
YGL169W	Yes	297	223	234.269	304.55	2.52106	0.112335	-0.791931	762	368	687.667	304.55	0.423131	0.515379	-0.31312	0.22285
YGL170C	Yes	2	7	3.69231	4.8	1.10518	0.293131	1.42884	1	2	2.16667	4.8	0.787005	0.375007	1.73697	0.35264
YGL171W	Yes	77	142	93.1154	121.05	0.259997	0.610122	0.504449	119	51	102	121.05	0.236488	0.626754	-0.485427	Reps Disagree
YGL172W	Yes	194	450	270.077	351.1	5.27958	0.021577	0.835357	656	633	855.5	351.1	3.8283	0.050394	0.685475	0.0085074
YGL174W	Yes	15	29	18.6538	24.25	0.401255	0.526442	0.572579	8	16	17.3333	24.25	2.59754	0.10703	1.73697	0.21841
YGL175C	Yes	29	50	33.7308	43.85	0.749987	0.38648	0.407364	74	53	81.1667	43.85	0.364291	0.546133	0.255433	0.5394
YGL176C	Yes	180	242	183.077	238	0.004195	0.948359	0.048499	1013	368	813.167	238	0.917328	0.338177	-0.723891	Reps Disagree
YGL179C	Yes	317	216	241.577	314.05	2.20493	0.13757	-0.931963	1423	488	1118.17	314.05	1.72669	0.188835	-0.807017	0.12081
YGL180W	Yes	261	249	226.269	294.15	0.315095	0.57457	-0.446416	1771	350	1177.17	294.15	3.46454	0.062698	-1.60217	0.15575
YGL184C	Yes	169	135	136.423	177.35	0.749481	0.386641	-0.702575	150	171	217.5	177.35	1.26482	0.26074	0.925999	Reps Disagree
YGL185C	No	33	119	62.2692	80.95	4.77714	0.02884	1.47191	53	123	129	80.95	7.7648	0.005327	1.95156	0.0015028
YGL186C	No	1128	1268	1051.69	1367.2	0.075973	0.782831	-0.209724	1611	1456	2018.83	1367.2	0.589453	0.442631	0.591019	Reps Disagree
YGL190C	Yes	304	454	326.615	424.6	0.056664	0.811848	0.200109	1094	298	795.333	424.6	1.67535	0.195543	-1.13926	Reps Disagree
YGL191W	Yes	83	82	73.0385	94.95	0.941496	0.331894	-0.395999	316	178	306.333	94.95	0.062101	0.803206	-0.091082	0.61902
YGL192W	Yes	99	117	94.5	122.85	0.047874	0.826805	-0.137504	208	69	161.5	122.85	1.75936	0.184705	-0.85495	0.43969
YGL195W	Yes	7894	15213	9798.15	12737.6	1.50323	0.220176	0.567965	17586	17248	23166.3	12737.6	2.31074	0.128483	0.708967	0.12915
YGL196W	Yes	339	383	316.808	411.85	0.345712	0.55655	-0.202453	944	594	967	411.85	0.041945	0.837725	0.068642	Reps Disagree
YGL197W	Yes	835	592	645.192	838.75	0.811241	0.367754	-0.874691	2430	473	1609.17	838.75	2.44431	0.117952	-1.62408	0.17949
YGL198W	Yes	359	449	352.192	457.85	0.011811	0.913456	-0.05578	1124	684	1132	457.85	0.00161	0.967995	0.020392	Reps Disagree
YGL200C	Yes	5638	2247	3683.23	4788.2	2.5901	0.107533	-1.70569	5845	3853	6133.33	4788.2	0.020323	0.886639	0.135745	Reps Disagree
YGL201C	No	270	172	201.154	261.5	7.81274	0.005188	-1.02906	810	298	653.333	261.5	4.16208	0.041339	-0.705644	0.0020261
YGL202W	Yes	8755	4401	6070.19	7891.25	6.56431	0.010404	-1.37079	16805	7703	14821.7	7891.25	0.601327	0.438072	-0.388433	0.029129
YGL203C	No	616	450	481.077	625.4	0.532113	0.46572	-0.831517	683	274	569.833	625.4	0.266192	0.605897	-0.580744	0.6392
YGL205W	Yes	14	307	125.077	162.6	8.55354	0.003449	4.07623	150	290	316.667	162.6	3.0452	0.080976	1.68806	0.0025644
YGL206C	Yes	7732	6254	6271.38	8152.8	1.82233	0.177036	-0.684574	13684	10931	15951.2	8152.8	0.679245	0.409847	0.412901	Reps Disagree
YGL207W	No	1459	1430	1279.5	1663.35	0.430347	0.511819	-0.407476	2045	1122	1957.5	1663.35	0.043668	0.834472	-0.129063	0.79045
YGL208W	No	110	79	85.3846	111	4.62886	0.031439	-0.856091	276	100	221.333	111	3.86678	0.049251	-0.727703	0.011567
YGL209W	No	1629	321	937.962	1219.35	9.5716	0.001976	-2.72185	2401	500	1617.17	1219.35	4.14452	0.041769	-1.52667	0.00085861
YGL210W	No	124	170	127.385	165.6	0.01376	0.90662	0.076683	218	159	241.5	165.6	0.186332	0.665987	0.281664	0.90842
YGL211W	No	80	207	119.615	155.5	2.77777	0.095581	0.993047	192	460	479.333	155.5	9.62632	0.001918	1.99749	0.0017608
YGL212W	No	20	26	20	26	0	1	0	51	35	54.6667	26	0.13165	0.716728	0.193823	Reps Disagree
YGL213C	No	423	183	281.885	366.45	10.1854	0.001416	-1.58733	1721	320	1127.17	366.45	11.7156	0.00062	-1.69014	1.3113e-05
YGL215W	No	685	2495	1302.12	1692.75	4.71911	0.029829	1.48635	2733	3778	4514.83	1692.75	3.28467	0.06993	1.2041	0.014962
YGL216W	No	267	216	216.577	281.55	3.6532	0.055961	-0.68432	710	278	586.667	281.55	3.17256	0.074885	-0.615769	0.027134
YGL219C	No	256	307	246.077	319.9	0.111426	0.738527	-0.116417	546	422	624.667	319.9	1.14408	0.284792	0.365308	Reps Disagree
YGL220W	No	152	612	311.385	404.8	7.23992	0.00713	1.63095	238	783	771.5	404.8	13.3907	0.000253	2.45502	2.565e-05
YGL221C	No	205	1333	615.192	799.75	17.6012	2.7e-05	2.32247	541	2609	2444.67	799.75	24.4091	1e-06	3.00676	5.4275e-10
YGL223C	Yes	134	200	143.923	187.1	0.088869	0.76562	0.199255	293	307	402.333	187.1	1.41388	0.234413	0.804304	0.48776
YGL224C	Yes	73	140	90.3462	117.45	1.33533	0.24786	0.560947	159	189	237	117.45	4.20596	0.040282	0.986325	0.05598
YGL225W	Yes	1149	1959	1327.96	1726.35	0.28225	0.59523	0.391227	2190	2490	3170	1726.35	1.48771	0.222573	0.92218	0.40027
YGL226W	Yes	15	26	17.5	22.75	0.249208	0.617633	0.415037	109	77	118.667	22.75	0.105383	0.745463	0.235568	0.81753
YGL227W	No	209	365	244.885	318.35	0.338514	0.560688	0.425882	753	340	659.833	318.35	0.317803	0.572931	-0.41015	Reps Disagree
YGL228W	Yes	240	626	360.769	469	1.79681	0.180099	1.00462	410	702	790	469	3.72823	0.0535	1.51281	0.054365
YGL229C	Yes	95	104	87.5	113.75	0.200284	0.654492	-0.247928	457	219	411	113.75	0.374686	0.540461	-0.324298	0.72133
YGL230C	Yes	2	1	1.38461	1.8	0.511289	0.474581	-1.37851	7	4	6.83333	1.8	0.003516	0.952714	-0.070389	0.81103
YGL231C	Yes	331	81	196.654	255.65	6.80367	0.009097	-2.40935	430	231	407.5	255.65	0.044751	0.832462	-0.159478	0.044553
YGL233W	Yes	371	325	310.5	403.65	0.780148	0.377096	-0.569491	1832	496	1329.33	403.65	2.99147	0.083704	-1.14804	0.14064
YGL234W	Yes	9416	7058	7422.62	9649.4	0.89658	0.3437	-0.794367	12617	10507	15064.3	9649.4	0.328147	0.566752	0.472947	Reps Disagree
YGL236C	Yes	178	449	261.692	340.2	0.88739	0.346186	0.956327	936	990	1293	340.2	0.667846	0.413804	0.817886	0.42161
YGL238W	Yes	2014	2069	1802.77	2343.6	1.0524	0.304955	-0.339642	5574	3006	5292	2343.6	0.219684	0.639281	-0.153902	0.5137
YGL240W	Yes	29	504	208.346	270.85	8.40672	0.003738	3.74079	359	929	953.667	270.85	4.47954	0.034303	2.10866	0.0012774
YGL241W	Yes	271	606	368.577	479.15	5.00683	0.025247	0.782513	387	814	871.833	479.15	22.8032	2e-06	1.80966	8.1152e-07
YGL242C	Yes	69	232	123.731	160.85	4.03078	0.044677	1.37095	120	408	400	160.85	10.4707	0.001213	2.5025	0.00058645
YGL243W	No	60	65	55	71.5	0.135793	0.7125	-0.263034	147	90	148.5	71.5	0.001768	0.966457	0.029146	Reps Disagree
YGL244W	No	123	90	96.1154	124.95	0.358309	0.549447	-0.829173	101	48	90.5	124.95	0.060729	0.805347	-0.336283	0.80327
YGL245W	Yes	6901	3706	4875.88	6338.65	13.3818	0.000254	-1.27545	19008	6978	15319	6338.65	4.51516	0.033596	-0.708756	0.00010816
YGL246C	Yes	58	136	81.3077	105.7	0.670199	0.412982	0.85097	474	167	376.167	105.7	0.567704	0.451173	-0.768073	Reps Disagree
YGL247W	Yes	17	40	23.8846	31.05	1.33645	0.247661	0.855954	68	112	127.333	31.05	4.38874	0.036177	1.45686	0.051204
YGL248W	Yes	77	143	93.5	121.55	1.3363	0.247687	0.514573	232	201	283.5	121.55	1.5619	0.211387	0.530036	0.2068
YGL249W	Yes	4	8	5.07692	6.6	0.228993	0.632271	0.621488	21	19	26.3333	6.6	0.298891	0.584578	0.592576	0.73749
YGL250W	Yes	148	124	121.692	158.2	1.85646	0.173034	-0.633769	427	301	464.333	158.2	0.279603	0.596962	0.232493	Reps Disagree
YGL252C	No	359	959	548.346	712.85	4.80119	0.02844	1.03903	1566	1252	1826.33	712.85	0.831719	0.361776	0.414116	0.057378
YGL253W	No	8709	5970	6650.65	8645.85	2.05358	0.151848	-0.923288	40751	11808	30215.5	8645.85	2.60883	0.10627	-1.05011	0.082728
YGL254W	Yes	73	111	79.1923	102.95	0.281902	0.595458	0.22608	143	213	249	102.95	9.53566	0.002015	1.3118	0.0092702
YGL255W	Yes	1503	29699	12174.2	15826.5	43.1717	0	3.92599	1872	30967	26741.8	15826.5	48.6228	0	4.78505	0
YGL257C	Yes	201	719	377.038	490.15	15.6028	7.8e-05	1.46029	618	1000	1142.33	490.15	15.7437	7.3e-05	1.43129	1.1328e-07
YGR002C	Yes	50	91	60	78	0.147591	0.700849	0.485427	79	48	79.5	78	0.000208	0.988484	0.018147	0.94706
YGR003W	Yes	203	345	234.192	304.45	1.13385	0.286956	0.386605	371	527	624.667	304.45	11.0741	0.000875	1.24335	0.0023335
YGR004W	Yes	203	255	199.577	259.45	0.019598	0.888665	-0.049494	600	358	598.333	259.45	0.000558	0.981156	-0.008037	0.99142
YGR005C	Yes	24	98	49.6923	64.6	2.43629	0.118556	1.65124	86	75	105.5	64.6	0.317317	0.573225	0.53952	0.25069
YGR006W	Yes	11	21	13.5769	17.65	0.650781	0.419833	0.554374	46	18	38	17.65	1.07902	0.298916	-0.616671	Reps Disagree
YGR007W	Yes	167	211	164.654	214.05	0.004517	0.946413	-0.041117	315	181	308.333	214.05	0.010483	0.918451	-0.062397	0.99105
YGR008C	Yes	116	8	61.0769	79.4	5.43263	0.019764	-4.23649	938	11	478.167	79.4	6.45744	0.011049	-5.67705	0.0020591
YGR009C	No	116	188	130.308	169.4	0.031572	0.858971	0.318096	110	33	82.5	169.4	0.28702	0.592136	-1	Reps Disagree
YGR012W	Yes	97	308	166.962	217.05	7.79403	0.005242	1.28836	160	433	440.833	217.05	18.8561	1.4e-05	2.17326	1.2872e-06
YGR013W	Yes	92	235	136.385	177.3	1.3495	0.245366	0.974443	195	174	242.5	177.3	0.49056	0.483677	0.572579	0.37162
YGR014W	No	1078	4667	2334	3034.2	6.76538	0.009294	1.73563	2448	11233	10584.8	3034.2	13.8442	0.000199	2.93503	2.6217e-05
YGR016W	Yes	16	70	34.9231	45.4	11.5783	0.000667	1.75077	64	70	90.3333	45.4	4.24657	0.03933	0.866249	0.00030307
YGR017W	Yes	82	180	110.231	143.3	0.489253	0.484261	0.755789	173	146	208.167	143.3	0.213739	0.643852	0.492162	0.67516
YGR020C	No	174	407	243.538	316.6	5.33649	0.020884	0.84743	351	639	708	316.6	17.5995	2.7e-05	1.60131	8.7569e-06
YGR026W	Yes	780	321	513.462	667.5	12.8221	0.000343	-1.65941	1659	605	1333.67	667.5	2.87465	0.089985	-0.718341	0.000351
YGR028W	No	296	114	191.846	249.4	12.6817	0.000369	-1.75507	520	199	425.833	249.4	2.16082	0.141569	-0.648778	0.00056764
YGR031W	Yes	51	96	62.4231	81.15	0.757801	0.384018	0.534026	226	189	270.5	81.15	0.679449	0.409777	0.479029	0.44836
YGR032W	No	16082	8052	11137.9	14479.3	9.69608	0.001847	-1.37654	58525	11721	39030	14479.3	12.2894	0.000456	-1.58299	1.2609e-05
YGR033C	No	95	100	85.9615	111.75	0.221032	0.638255	-0.304511	461	109	321.333	111.75	4.00593	0.045341	-1.34347	0.13146
YGR035C	Yes	26	10	16.8462	21.9	1.17573	0.278228	-1.75702	197	21	116	21.9	2.10691	0.146635	-2.49277	0.17132
YGR036C	Yes	171	439	254.346	330.65	3.10016	0.078285	0.981713	648	710	915.667	330.65	2.53552	0.11131	0.868791	0.050042
YGR037C	No	377	1859	903.5	1174.55	2.58922	0.107593	1.92338	3171	4085	4989.67	1174.55	1.01558	0.313569	1.10236	0.14808
YGR038W	Yes	175	131	137.885	179.25	3.72593	0.053574	-0.7963	374	160	320.333	179.25	1.51863	0.217827	-0.488001	0.063609
YGR040W	Yes	172	270	189.846	246.8	0.378875	0.538206	0.272039	637	451	694.333	246.8	0.309205	0.578168	0.2388	0.67444
YGR041W	No	699	696	617.192	802.35	0.810612	0.367939	-0.384717	2053	1166	1998.17	802.35	0.035314	0.850938	-0.0792	0.67667
YGR042W	Yes	34	30	28.5385	37.1	0.266578	0.605636	-0.559084	27	11	22.6667	37.1	0.239204	0.624781	-0.55849	0.74612
YGR043C	Yes	28	138	67.0769	87.2	1.44579	0.229205	1.92266	463	146	353.167	87.2	0.420023	0.516925	-0.928078	Reps Disagree
YGR044C	Yes	139	12	74.1154	96.35	35.7791	0	-3.91249	490	11	254.167	96.35	47.0396	0	-4.74024	0
YGR047C	Yes	94	76	76.2308	99.1	2.16495	0.141189	-0.685173	297	86	220.167	99.1	5.39592	0.020184	-1.05109	0.019551
YGR048W	Yes	176	388	237.231	308.4	0.445635	0.504415	0.76197	1271	234	830.5	308.4	1.89428	0.16872	-1.70442	Reps Disagree
YGR049W	Yes	18	32	21.3077	27.7	0.286145	0.592702	0.451563	120	70	118.333	27.7	0.002844	0.957471	-0.040642	Reps Disagree
YGR052W	No	62	154	90.2308	117.3	0.440026	0.50711	0.934079	683	252	551.5	117.3	0.259689	0.610334	-0.701496	Reps Disagree
YGR053C	Yes	5	7	5.19231	6.75	0.00879	0.925304	0.106915	48	7	29.8333	6.75	3.88414	0.048744	-2.04064	Reps Disagree
YGR054W	No	952	2417	1405.62	1827.3	7.94126	0.004832	0.965672	2738	2572	3512.33	1827.3	3.74169	0.053071	0.646734	0.0023768
YGR055W	No	349	58	196.808	255.85	1.9163	0.166265	-2.96761	243	40	154.833	255.85	1.03121	0.309874	-1.86592	0.20432
YGR056W	No	380	313	310.385	403.5	0.461994	0.496694	-0.658348	355	325	448.333	403.5	0.397348	0.528462	0.609586	Reps Disagree
YGR057C	Yes	73	88	70.3462	91.45	0.059653	0.807045	-0.108905	197	163	234.333	91.45	1.22854	0.267691	0.463642	Reps Disagree
YGR058W	Yes	98	79	79.3846	103.2	2.55666	0.10983	-0.689441	236	91	193.833	103.2	2.41196	0.120412	-0.637883	0.070431
YGR059W	Yes	1	12	5.11538	6.65	4.11427	0.042523	3.20645	4	6	7	6.65	1.10023	0.294215	1.32193	0.067323
YGR060W	Yes	2603	2409	2228.04	2896.45	0.447846	0.50336	-0.490253	9991	5146	9283.83	2896.45	0.091919	0.761752	-0.220212	0.75099
YGR061C	No	7543	12063	8411.12	10934.5	0.229276	0.632061	0.298867	9464	15485	17636.2	10934.5	4.62258	0.031554	1.44731	0.098021
YGR062C	Yes	202	16	107.154	139.3	13.0842	0.000298	-4.03672	530	81	332.5	139.3	6.0883	0.013608	-1.97303	5.4368e-05
YGR065C	Yes	3095	2567	2534.81	3295.25	0.392008	0.531246	-0.648368	1168	3320	3350.67	3295.25	3.40472	0.06501	2.24411	Reps Disagree
YGR066C	No	5	3	3.65385	4.75	0.724841	0.39456	-1.11548	35	4	20.8333	4.75	4.57476	0.032446	-2.39232	0.068595
YGR067C	No	25	22	20.9615	27.25	0.891678	0.345023	-0.562936	69	38	66.1667	27.25	0.058754	0.808476	-0.123631	0.63508
YGR068C	No	59	188	101.808	132.35	5.71861	0.016786	1.29343	303	317	415.667	132.35	2.59205	0.107401	0.802131	0.013194
YGR070W	No	123	122	108.423	140.95	0.250919	0.616428	-0.390289	817	164	545.167	140.95	3.58629	0.058258	-1.57967	0.15538
YGR071C	Yes	154	292	189.308	246.1	1.98243	0.159135	0.544526	647	385	644.333	246.1	0.001048	0.974176	-0.011942	Reps Disagree
YGR072W	Yes	40	23	28.8462	37.5	0.458988	0.498097	-1.17688	30	5	19.1667	37.5	0.919815	0.337524	-1.848	0.46789
YGR073C	No	4	6	4.30769	5.6	0.029448	0.863748	0.206451	14	6	12	5.6	0.216219	0.641936	-0.485427	Reps Disagree
YGR074W	Yes	84	92	77.3846	100.6	0.160121	0.689045	-0.247267	245	173	266.667	100.6	0.154718	0.694067	0.234956	Reps Disagree
YGR075C	Yes	48	14	29.3846	38.2	9.71315	0.00183	-2.15612	65	23	51.6667	38.2	1.67575	0.19549	-0.76184	0.003196
YGR076C	No	27	38	28.1154	36.55	0.05157	0.820353	0.114528	55	40	60.8333	36.55	0.351637	0.553188	0.277534	0.81235
YGR077C	Yes	457	275	334.269	434.55	1.90009	0.168069	-1.11127	2237	497	1532.67	434.55	3.01216	0.082642	-1.43328	0.07329
YGR078C	Yes	56	70	54.9231	71.4	0.003436	0.953258	-0.056584	125	218	244.167	71.4	2.22858	0.135478	1.53937	Reps Disagree
YGR080W	Yes	766	1705	1038.77	1350.4	0.742383	0.388899	0.775844	874	1473	1664.5	1350.4	2.42813	0.119175	1.49002	0.18871
YGR081C	Yes	35	15	23.2692	30.25	1.08574	0.297417	-1.6009	23	6	16.5	30.25	0.602267	0.437715	-1.20163	0.3956
YGR082W	Yes	326	67	188.769	245.4	7.08563	0.00777	-2.66115	1343	274	899.833	245.4	3.31939	0.068467	-1.55625	0.0045428
YGR084C	No	75	91	72.5	94.25	0.021056	0.884626	-0.099536	123	94	139.833	94.25	0.26109	0.609372	0.34904	Reps Disagree
YGR086C	No	1416	630	950.308	1235.4	10.1484	0.001444	-1.54691	3877	766	2576.83	1235.4	10.8419	0.000992	-1.60256	2.0717e-05
YGR088W	No	411	121	252.038	327.65	1.81273	0.178181	-2.14264	4017	194	2170.17	327.65	3.32146	0.068381	-3.63502	0.065888
YGR089W	No	380	397	342.692	445.5	0.715587	0.397595	-0.315372	935	353	761.667	445.5	3.1927	0.073968	-0.668333	0.13312
YGR090W	Yes	1569	1613	1404.88	1826.35	0.676194	0.4109	-0.338611	5047	2129	4297.67	1826.35	1.51724	0.218037	-0.508285	0.30573
YGR091W	No	79	74	67.9615	88.35	0.095891	0.756817	-0.472839	47	31	49.3333	88.35	0.007903	0.929161	0.136573	Reps Disagree
YGR092W	No	202	313	221.385	287.8	0.096901	0.755581	0.253296	517	213	436	287.8	0.438089	0.508046	-0.542345	Reps Disagree
YGR093W	Yes	93	103	86.1154	111.95	0.091184	0.762678	-0.23117	204	88	175.333	111.95	0.387008	0.533876	-0.476028	0.77303
YGR094W	Yes	2647	5129	3296.19	4285.05	2.99905	0.083314	0.575808	7394	8459	10746.2	4285.05	7.56545	0.00595	0.931098	0.0042677
YGR095C	Yes	90	92	80.3846	104.5	0.148985	0.699507	-0.346803	313	195	319	104.5	0.00381	0.950781	0.054277	Reps Disagree
YGR096W	Yes	43	54	42.2692	54.95	0.012892	0.9096	-0.049889	77	69	96	54.95	1.99936	0.157366	0.578704	Reps Disagree
YGR099W	Yes	138	292	181.308	235.7	0.726352	0.394068	0.702788	290	390	470	235.7	1.88861	0.169359	1.16439	0.2474
YGR100W	Yes	463	557	445.731	579.45	0.108843	0.741465	-0.111846	1366	671	1242.17	579.45	0.745266	0.387979	-0.288607	0.64609
YGR101W	No	251	284	234.731	305.15	0.073944	0.785679	-0.200308	1547	312	1033.5	305.15	3.8693	0.049177	-1.57289	0.16435
YGR102C	Yes	13	43	23.0385	29.95	5.96985	0.014553	1.34731	36	40	51.3333	29.95	3.51571	0.06079	0.888969	0.007104
YGR103W	No	241	260	220.5	286.65	0.114362	0.735232	-0.269033	709	84	424.5	286.65	5.96672	0.014578	-2.34036	0.059335
YGR104C	Yes	67	115	77.7308	101.05	0.402215	0.525948	0.400889	117	154	186.833	101.05	3.06659	0.079917	1.13339	0.17525
YGR106C	Yes	1093	3432	1866.5	2426.45	10.3986	0.001261	1.27225	2500	3615	4262.5	2426.45	10.3941	0.001264	1.26903	2.2876e-05
YGR108W	No	234	564	333.923	434.1	1.09698	0.29493	0.890675	1291	573	1123	434.1	0.276438	0.599045	-0.434916	Reps Disagree
YGR109C	Yes	19	37	23.7308	30.85	0.213108	0.644342	0.583014	8	76	67.3333	30.85	4.34653	0.037084	3.98489	0.11312
YGR110W	No	124	60	85.0769	110.6	3.74461	0.052978	-1.42582	149	95	153.667	110.6	0.016657	0.897309	0.087653	Reps Disagree
YGR111W	Yes	184	438	260.462	338.6	1.60139	0.205707	0.872713	581	667	846.333	338.6	1.85506	0.173196	0.936114	0.15443
YGR112W	Yes	69	96	71.4231	92.85	0.022928	0.879643	0.097926	251	102	210.5	92.85	0.779982	0.377147	-0.562153	Reps Disagree
YGR115C	No	0	0	0.008846	0.0115	0.000346	0.985167	-0.378512	0	0	0.013333	0.0115	0.001331	0.970897	0.736966	Reps Disagree
YGR116W	Yes	1190	998	978.846	1272.5	1.22204	0.268961	-0.632361	2310	943	1940.83	1272.5	0.95209	0.329188	-0.555598	0.30318
YGR117C	Yes	306	153	211.846	275.4	13.2723	0.000269	-1.37851	898	141	566.5	275.4	24.5105	1e-06	-1.93406	4.6458e-09
YGR119C	Yes	161	343	212.423	276.15	0.264968	0.606728	0.712636	163	162	216.5	276.15	0.274574	0.60028	0.728087	0.73207
YGR120C	Yes	61	107	71.6538	93.15	1.16731	0.279956	0.432218	249	171	267	93.15	0.297607	0.585386	0.194816	0.46028
YGR121C	No	343	433	338.038	439.45	0.002457	0.960469	-0.042353	641	759	953	439.45	1.22986	0.267434	0.980741	Reps Disagree
YGR122W	Yes	175	216	170.577	221.75	0.015635	0.900493	-0.074835	798	380	715.667	221.75	0.319333	0.572009	-0.333424	0.85681
YGR123C	No	527	498	455.038	591.55	0.989798	0.319792	-0.460169	2154	952	1870.33	591.55	0.931623	0.334442	-0.441019	0.34603
YGR125W	No	1833	651	1166.88	1516.95	2.36369	0.124188	-1.87199	1654	838	1525.33	1516.95	0.051577	0.820342	-0.243971	0.33456
YGR126W	No	35	98	55.1923	71.75	6.447	0.011114	1.10692	106	165	190.5	71.75	12.106	0.000503	1.37537	7.3149e-05
YGR127W	No	186	353	228.769	297.4	1.74266	0.186802	0.545854	650	425	679.167	297.4	0.096075	0.756591	0.123989	0.41787
YGR128C	No	238	664	374.385	486.7	8.84469	0.002939	1.10171	492	676	809.333	486.7	10.4598	0.00122	1.19533	4.855e-05
YGR129W	Yes	17	17	15.0385	19.55	0.168076	0.681828	-0.378512	21	5	14.6667	19.55	1.57299	0.209773	-1.33342	0.42118
YGR130C	No	206	175	170.308	221.4	0.14494	0.703419	-0.613801	297	34	176.833	221.4	1.51655	0.218142	-2.38989	0.44106
YGR131W	Yes	5	14	7.88462	10.25	0.504481	0.477538	1.10692	44	26	43.6667	10.25	0.000257	0.987197	-0.022026	Reps Disagree
YGR132C	Yes	303	386	299.962	389.95	0.001203	0.972327	-0.029229	1859	743	1548.67	389.95	0.476491	0.490016	-0.586127	0.82969
YGR133W	No	22	157	71.3846	92.8	4.69112	0.030319	2.45668	219	204	279.5	92.8	0.475836	0.490315	0.634604	0.077431
YGR134W	No	277	446	310.038	403.05	0.798327	0.371594	0.308646	1004	762	1137	403.05	1.02229	0.311977	0.339069	0.36573
YGR136W	Yes	785	402	547.115	711.25	3.02045	0.082221	-1.34401	1130	888	1305	711.25	0.288465	0.591206	0.389274	Reps Disagree
YGR142W	No	87	19	50.8077	66.05	3.62097	0.057055	-2.57353	418	15	221.5	66.05	5.83932	0.015672	-4.0635	0.0071709
YGR143W	No	548	883	613.615	797.7	0.071773	0.788773	0.309726	2887	1058	2325.17	797.7	0.367407	0.544421	-0.711266	Reps Disagree
YGR145W	Yes	70	303	151.538	197	3.30453	0.069089	1.73538	153	114	171.5	197	0.130939	0.71746	0.312468	0.19849
YGR146C	Yes	164	829	400.846	521.1	4.85343	0.027591	1.95917	1151	1416	1755.5	521.1	1.66414	0.197046	1.0359	0.033787
YGR147C	Yes	115	63	81.7308	106.25	2.48142	0.115199	-1.24672	610	102	390	106.25	5.02934	0.024921	-1.84327	0.019675
YGR149W	Yes	619	865	642.192	834.85	0.096695	0.755832	0.104249	1422	1019	1560.17	834.85	0.592955	0.441279	0.256198	0.69976
YGR150C	Yes	139	120	115.654	150.35	0.338007	0.560982	-0.590562	233	66	171.5	150.35	1.06342	0.302435	-1.08283	0.47063
YGR152C	No	44	77	51.6154	67.1	0.809036	0.368405	0.428843	130	90	140	67.1	0.217705	0.640794	0.206451	0.57687
YGR153W	Yes	22	25	20.6154	26.8	0.132574	0.715778	-0.194087	66	14	44.6667	26.8	8.37937	0.003795	-1.50007	0.018766
YGR154C	No	62	54	51.7692	67.3	1.83479	0.175563	-0.57782	163	69	139	67.3	1.70214	0.192008	-0.503238	0.14798
YGR155W	No	2193	2282	1974.19	2566.45	0.335021	0.562717	-0.321119	2959	3268	4202.83	2566.45	2.39207	0.121952	0.880264	Reps Disagree
YGR156W	No	62	129	80.6154	104.8	0.419343	0.517265	0.678519	56	139	143.833	104.8	2.94359	0.086219	2.04855	0.1833
YGR157W	No	7189	12743	8495.65	11044.4	1.7227	0.189346	0.44733	20408	15389	23028.2	11044.4	0.944268	0.331183	0.32973	0.23636
YGR158C	Yes	48	89	58.2308	75.7	1.51704	0.218068	0.512259	144	121	172.833	75.7	1.67644	0.195398	0.485904	0.17707
YGR159C	Yes	895	3096	1638.27	2129.75	1.25238	0.263099	1.41193	8051	3210	6700.5	2129.75	0.247405	0.618908	-0.589629	Reps Disagree
YGR161C	No	1100	1065	959.615	1247.5	0.196084	0.657901	-0.425162	2328	4154	4625.67	1247.5	2.26681	0.132172	1.57238	Reps Disagree
YGR162W	No	1124	1394	1098.15	1427.6	0.002934	0.956799	-0.067923	1272	566	1107.67	1427.6	0.116448	0.732919	-0.431259	0.95012
YGR163W	Yes	166	347	216.462	281.4	2.86698	0.090414	0.685241	568	646	822.333	281.4	5.37204	0.020462	0.922609	0.013492
YGR165W	Yes	111	241	148.192	192.65	2.49647	0.114102	0.739962	613	419	655.667	192.65	0.181161	0.670377	0.188029	0.27312
YGR166W	Yes	199	104	139.5	181.35	3.93272	0.047355	-1.3147	872	198	601	181.35	4.5876	0.032204	-1.40186	0.011416
YGR167W	Yes	137	289	179.654	233.55	0.424013	0.514941	0.698382	379	193	350.333	233.55	0.050515	0.82217	-0.236631	Reps Disagree
YGR168C	Yes	52	92	61.3846	79.8	0.866805	0.351841	0.444611	113	125	160.667	79.8	3.63503	0.056576	0.882571	0.097871
YGR169C	No	32	50	35.2308	45.8	0.10286	0.748424	0.265345	215	105	195	45.8	0.144028	0.704309	-0.296982	Reps Disagree
YGR170W	Yes	379	601	420.654	546.85	0.075947	0.782867	0.286656	416	312	468	546.85	0.095267	0.757585	0.321928	0.90292
YGR171C	No	164	160	143.538	186.6	1.28035	0.257834	-0.414136	488	227	433.167	186.6	1.11833	0.290277	-0.367223	0.26886
YGR172C	Yes	187	485	280.038	364.05	2.39889	0.121421	0.996435	308	627	676.5	364.05	6.52003	0.010667	1.7625	0.0099068
YGR173W	No	125	221	147.5	191.75	1.47376	0.224754	0.443607	217	255	321	191.75	7.0644	0.007863	0.969768	0.012969
YGR175C	No	5279	6298	5061.81	6580.35	0.059846	0.806739	-0.123883	16628	8984	15800.7	6580.35	0.089238	0.765149	-0.151219	0.91507
YGR176W	No	5	1	2.88462	3.75	2.41103	0.120483	-2.70044	11	15	18	3.75	1.37229	0.241418	1.18443	Reps Disagree
YGR177C	No	90	482	230.385	299.5	2.86484	0.090534	2.04252	542	578	752.667	299.5	0.608877	0.435211	0.829742	0.16682
YGR178C	Yes	647	745	610.038	793.05	0.047163	0.828075	-0.175037	1640	747	1442.5	793.05	0.241519	0.623111	-0.39755	0.8574
YGR179C	Yes	35	10	21.3462	27.75	1.7035	0.19183	-2.18587	21	14	22.1667	27.75	0.011018	0.916403	0.152003	Reps Disagree
YGR180C	Yes	1628	1191	1272.08	1653.7	1.32635	0.249456	-0.829439	9328	1468	5887.33	1653.7	5.80831	0.015951	-1.93075	0.02597
YGR181W	No	76	53	58.3846	75.9	4.44814	0.034939	-0.898519	292	101	230.167	75.9	4.55959	0.032735	-0.794647	0.0088908
YGR184C	No	2296	2089	1951.46	2536.9	0.657046	0.417605	-0.514822	10258	3364	7932.33	2536.9	1.817	0.177671	-0.871534	0.26718
YGR185C	No	849	657	677.192	880.35	1.66921	0.196364	-0.748383	1637	1664	2205.17	880.35	1.73596	0.187652	0.760567	Reps Disagree
YGR187C	No	79	88	73.3462	95.35	0.047045	0.828287	-0.222861	95	96	127.5	95.35	0.515987	0.472559	0.752072	Reps Disagree
YGR188C	Yes	44	110	64.3077	83.6	0.267847	0.60478	0.943416	25	26	34.1667	83.6	0.186364	0.66596	0.793549	0.76904
YGR189C	Yes	10365	17600	11951.7	15537.2	0.450785	0.501962	0.385344	17825	34863	37965	15537.2	7.20067	0.007288	1.70476	0.024183
YGR191W	Yes	717	1063	767.346	997.55	0.127244	0.721307	0.189585	1314	2053	2367.83	997.55	5.90156	0.015127	1.38073	0.060209
YGR193C	Yes	208	273	209	271.7	0.000169	0.989632	0.013806	178	190	247.333	271.7	0.576224	0.447796	0.831088	0.80381
YGR194C	Yes	187	461	270.808	352.05	1.11648	0.290677	0.923217	523	745	882.333	352.05	1.95169	0.162405	1.2474	0.19134
YGR195W	Yes	85	125	90.5769	117.75	0.087395	0.767516	0.177882	219	118	207.833	117.75	0.068788	0.79311	-0.155178	Reps Disagree
YGR196C	Yes	200	201	177.308	230.5	0.078233	0.779707	-0.371316	159	93	157	230.5	0.000768	0.977898	-0.036759	0.96925
YGR198W	Yes	265	395	284.423	369.75	0.248384	0.618215	0.197349	1041	740	1137.17	369.75	0.400225	0.526973	0.244593	0.69116
YGR199W	Yes	442	1100	644.077	837.3	2.19204	0.138726	0.936874	390	1331	1304.17	837.3	10.9734	0.000924	2.50793	0.0012773
YGR200C	No	358	900	525.154	682.7	4.09227	0.04308	0.951454	608	1121	1238.17	682.7	10.5721	0.001148	1.61961	0.00053982
YGR201C	Yes	21	156	70.5	91.65	4.81899	0.028148	2.51457	91	144	165.5	91.65	2.01814	0.155429	1.3991	0.028139
YGR202C	Yes	244	76	151.231	196.6	4.97582	0.025704	-2.06132	383	29	215.667	196.6	7.91797	0.004895	-2.98625	0.0012557
YGR203W	Yes	191	112	138.577	180.15	1.36653	0.24241	-1.14859	224	163	247.833	180.15	0.088544	0.766036	0.278339	Reps Disagree
YGR204W	Yes	20439	8502	13489.5	17536.3	6.22929	0.012565	-1.64396	38603	17067	33524	17536.3	0.538866	0.462903	-0.440538	0.035755
YGR205W	Yes	95	145	103.269	134.25	0.264535	0.607022	0.231542	372	275	415.167	134.25	0.497622	0.480547	0.301095	0.65109
YGR206W	Yes	13	23	15.3462	19.95	0.306901	0.579588	0.444611	30	58	63.3333	19.95	4.71062	0.029977	1.68806	0.087788
YGR207C	Yes	105	109	94.4231	122.75	0.20717	0.648995	-0.324573	174	101	171.167	122.75	0.00456	0.946159	-0.047766	0.91351
YGR208W	Yes	135	89	101.731	132.25	0.727086	0.393829	-0.979594	132	189	223.5	132.25	1.14804	0.28396	1.25481	Reps Disagree
YGR209C	Yes	944	473	653.923	850.1	7.01716	0.008073	-1.37546	1832	1279	1981.83	850.1	0.206086	0.649852	0.218562	Reps Disagree
YGR210C	No	228	306	231.692	301.2	0.008214	0.927786	0.045986	941	575	949.667	301.2	0.002796	0.957831	0.026333	0.99356
YGR211W	No	316	477	341.462	443.9	0.053098	0.817758	0.215553	1818	720	1509	443.9	0.403528	0.525273	-0.599318	Reps Disagree
YGR212W	Yes	43	154	80.7308	104.95	2.95833	0.085436	1.46201	70	157	165.833	104.95	4.5931	0.032101	1.9023	0.018921
YGR213C	Yes	71	708	307.808	400.15	3.76446	0.052353	2.93935	1139	1505	1823.67	400.15	0.902347	0.342153	1.13896	0.089962
YGR215W	Yes	6	16	9.15385	11.9	0.836493	0.360402	1.03653	36	24	38	11.9	0.024566	0.875454	0.152003	0.67948
YGR216C	Yes	536	414	427.231	555.4	2.29469	0.129817	-0.751114	1019	540	959.5	555.4	0.137497	0.710782	-0.179157	0.31216
YGR217W	No	1187	1546	1188.12	1544.55	4.8e-05	0.994476	0.002709	2321	1868	2717.17	1544.55	1.16299	0.280847	0.423714	0.63553
YGR218W	Yes	1431	2033	1497.42	1946.65	0.056597	0.811958	0.128075	6789	3919	6660.33	1946.65	0.010792	0.917263	-0.055748	Reps Disagree
YGR220C	Yes	96	131	98.3846	127.9	0.021498	0.883429	0.069949	432	148	339.333	127.9	2.98526	0.084026	-0.808469	Reps Disagree
YGR221C	Yes	50	57	46.9231	61	0.032999	0.855852	-0.189478	144	125	176.167	61	0.266599	0.605623	0.532825	Reps Disagree
YGR222W	Yes	53	60	49.5769	64.45	0.099008	0.753024	-0.199541	250	129	232.5	64.45	0.13358	0.714749	-0.217591	0.87164
YGR223C	No	117	227	145.808	189.55	0.295535	0.586695	0.577672	719	160	492.833	189.55	1.61328	0.204031	-1.43095	Reps Disagree
YGR224W	No	2	6	3.30769	4.3	0.13994	0.70834	1.20645	445	16	235.833	4.3	0.795848	0.372338	-4.0607	Reps Disagree
YGR226C	No	0	3	1.15885	1.5065	2.19616	0.138355	7.85031	0	0	0.013333	1.5065	0.001331	0.970897	0.736966	0.40399
YGR227W	Yes	251	288	236.269	307.15	0.156821	0.6921	-0.18013	548	413	618.167	307.15	0.534809	0.464592	0.328931	Reps Disagree
YGR228W	No	0	0	0.008846	0.0115	0.000346	0.985167	-0.378512	0	0	0.013333	0.0115	0.001331	0.970897	0.736966	Reps Disagree
YGR229C	No	161	108	122.038	158.65	0.679045	0.409916	-0.954541	227	56	160.167	158.65	1.15339	0.282841	-1.28223	0.36576
YGR230W	No	5	19	9.80769	12.75	2.06001	0.151209	1.54749	39	12	29.5	12.75	1.0834	0.297938	-0.963474	Reps Disagree
YGR231C	Yes	344	355	308.538	401.1	0.242815	0.62218	-0.333101	1934	642	1502	401.1	1.54721	0.213548	-0.853977	0.40104
YGR232W	Yes	335	173	234.038	304.25	10.5813	0.001142	-1.3319	845	367	728.333	304.25	1.53655	0.215132	-0.466206	0.0022883
YGR234W	Yes	561	44	297.423	386.65	35.7173	0	-4.05094	1137	32	595.167	386.65	38.1708	0	-4.41405	1.1102e-16
YGR235C	Yes	105	75	81.3462	105.75	2.12089	0.145302	-0.863938	335	73	228.333	105.75	5.8032	0.015997	-1.46123	0.01642
YGR236C	No	0	3	1.15885	1.5065	2.19616	0.138355	7.85031	7	3	6	1.5065	0.152478	0.696179	-0.485427	Reps Disagree
YGR237C	No	121	120	106.654	138.65	0.173549	0.676976	-0.390484	283	77	205.667	138.65	1.36445	0.242768	-1.14091	0.46112
YGR238C	No	61	43	47.0385	61.15	0.792806	0.373253	-0.882984	173	41	120.667	61.15	1.74599	0.186382	-1.34011	0.255
YGR239C	Yes	100	48	68.4615	89	3.43172	0.063955	-1.43741	102	60	101	89	0.00157	0.968394	-0.028569	0.23421
YGR240C	Yes	19071	23657	18634.3	24224.7	0.042819	0.836067	-0.067625	45148	37133	53518.2	24224.7	1.90912	0.167061	0.455005	Reps Disagree
YGR242W	No	0	0	0.008846	0.0115	0.000346	0.985167	-0.378512	0	0	0.013333	0.0115	0.001331	0.970897	0.736966	Reps Disagree
YGR243W	No	44	14	27.3846	35.6	0.657383	0.417485	-2.03059	957	68	535.167	35.6	1.13907	0.285848	-3.07795	0.37302
YGR244C	Yes	507	423	416.192	541.05	3.4344	0.063852	-0.63984	1505	429	1110	541.05	9.45102	0.00211	-1.07375	0.0013356
YGR245C	No	199	193	173.731	225.85	0.572904	0.449107	-0.422679	358	111	271.5	225.85	2.74175	0.097758	-0.952434	0.18114
YGR246C	No	135	105	107.885	140.25	0.424633	0.514634	-0.741082	136	88	141.333	140.25	0.009509	0.922316	0.108934	Reps Disagree
YGR247W	Yes	94	91	82	106.6	0.600595	0.438351	-0.425306	424	161	346.167	106.6	1.56065	0.21157	-0.660038	0.31328
YGR248W	Yes	11	13	10.5	13.65	0.015306	0.901539	-0.137504	72	29	60.1667	13.65	0.326657	0.567634	-0.574978	0.85458
YGR249W	Yes	68	68	60.1538	78.2	0.223689	0.636244	-0.378512	269	203	303.667	78.2	0.183144	0.668686	0.330839	Reps Disagree
YGR250C	Yes	588	385	442.077	574.7	3.30829	0.068931	-0.989469	2218	302	1360.67	574.7	12.226	0.000471	-2.13967	0.00036822
YGR251W	Yes	14	32	19.3077	25.1	0.560961	0.453873	0.814133	27	16	26.8333	25.1	0.000279	0.986666	-0.017922	Reps Disagree
YGR252W	Yes	9	31	16.4231	21.35	3.26025	0.070978	1.40576	36	40	51.3333	21.35	1.79894	0.17984	0.888969	0.068433
YGR253C	Yes	399	332	327.192	425.35	2.63823	0.10432	-0.643717	1331	697	1246.33	425.35	0.263767	0.607544	-0.196314	0.23822
YGR255C	Yes	1233	2115	1429.96	1858.95	0.799885	0.371128	0.399973	2071	3249	3743	1858.95	8.45366	0.003643	1.38663	0.010284
YGR256W	No	147	3548	1438.12	1869.55	61.4929	0	4.21461	704	4329	3959.5	1869.55	52.1283	0	3.35735	0
YGR257C	No	148	78	104	135.2	8.24898	0.004077	-1.30256	462	205	401.833	135.2	1.16352	0.280737	-0.435303	0.0088973
YGR258C	No	138	151	127.077	165.2	0.080983	0.775969	-0.248631	323	82	229.833	165.2	1.80783	0.178769	-1.24087	0.41273
YGR260W	No	1820	1307	1412.69	1836.5	0.962634	0.326524	-0.856191	10371	2084	6922.17	1836.5	2.88141	0.089608	-1.57816	0.13259
YGR261C	Yes	625	583	536.731	697.75	1.58803	0.207608	-0.478872	2254	735	1739.5	697.75	5.26098	0.021809	-0.879706	0.028966
YGR262C	Yes	108	149	111.308	144.7	0.018122	0.892914	0.085769	567	311	542.667	144.7	0.043588	0.834622	-0.129469	Reps Disagree
YGR263C	Yes	217	220	193.115	251.05	0.436899	0.508623	-0.358703	355	280	410.833	251.05	0.535638	0.464246	0.394573	Reps Disagree
YGR264C	Yes	2456	2607	2230.69	2899.9	0.428296	0.512826	-0.292432	6207	4682	7005.17	2899.9	0.54718	0.459472	0.330194	Reps Disagree
YGR266W	Yes	139	86	102.577	133.35	2.03628	0.153584	-1.07119	110	112	148.333	133.35	1.06974	0.301004	0.762961	Reps Disagree
YGR267C	Yes	240	206	199.231	259	0.641031	0.423338	-0.598902	1494	260	963.667	259	4.74126	0.029448	-1.78563	0.067127
YGR268C	Yes	115	16	63.6538	82.75	3.32904	0.068067	-3.224	761	32	407.167	82.75	3.96699	0.046401	-3.83479	0.021343
YGR270W	No	591	444	466.269	606.15	0.394309	0.530043	-0.79111	459	180	379.5	606.15	0.240565	0.623799	-0.613532	0.69657
YGR271W	No	1145	618	810.192	1053.25	12.7961	0.000347	-1.26818	3185	1204	2595.83	1053.25	3.94544	0.046998	-0.666492	0.00019627
YGR273C	No	0	3	1.15885	1.5065	2.19616	0.138355	7.85031	0	0	0.013333	1.5065	0.001331	0.970897	0.736966	0.40399
YGR274C	Yes	212	138	159.077	206.8	1.12233	0.289417	-0.997908	582	59	340.167	206.8	5.15893	0.023127	-2.56527	0.040205
YGR275W	No	42	42	37.1538	48.3	0.428183	0.512882	-0.378512	122	44	97.6667	48.3	1.76655	0.183809	-0.73434	0.3169
YGR277C	Yes	139	300	184.885	240.35	4.05594	0.044016	0.731366	439	479	618.667	240.35	6.07955	0.013676	0.86277	0.0050656
YGR278W	No	41	149	77.8077	101.15	2.48754	0.114751	1.4831	89	80	111.167	101.15	0.43828	0.507954	0.58316	0.22396
YGR279C	No	1914	3303	2227.38	2895.6	0.296549	0.586054	0.408675	5886	9434	10804.7	2895.6	3.11062	0.077784	1.41755	0.18636
YGR280C	No	14	5	8.92308	11.6	2.50533	0.113462	-1.86394	29	1	15.3333	11.6	6.36041	0.011669	-4.12101	0.010099
YGR283C	Yes	79	75	68.3462	88.85	0.672118	0.412314	-0.453474	178	57	136.5	88.85	2.64769	0.1037	-0.905878	0.17754
YGR284C	Yes	1386	1986	1456.85	1893.9	0.033902	0.853916	0.140427	2166	2699	3332.17	1893.9	1.75799	0.184875	1.05436	0.44929
YGR285C	Yes	1545	1480	1341.73	1744.25	1.71368	0.190509	-0.440521	2898	1870	3007.33	1744.25	0.09946	0.752479	0.104946	Reps Disagree
YGR286C	Yes	782	3116	1589.46	2066.3	1.87475	0.170932	1.61594	3310	4736	5601.67	2066.3	1.21711	0.269928	1.2538	0.18807
YHL002W	No	99	301	165.269	214.85	6.84755	0.008876	1.22575	246	293	367.167	214.85	4.78337	0.028736	0.989208	0.0023655
YHL003C	No	434	377	362	470.6	0.775156	0.378627	-0.581642	1456	713	1322.17	470.6	0.203417	0.651977	-0.293071	0.59219
YHL004W	No	275	180	206.731	268.75	1.70662	0.191425	-0.989946	1134	543	1019.5	268.75	0.201839	0.653241	-0.325431	0.38503
YHL006C	No	29	60	37.5769	48.85	2.12864	0.144569	0.670398	85	93	120	48.85	4.66122	0.030851	0.866733	0.028601
YHL007C	No	726	336	492.231	639.9	1.02103	0.312274	-1.49002	526	199	428.833	639.9	0.231602	0.630338	-0.665329	0.51677
YHL009C	Yes	26	68	39.1538	50.9	1.11604	0.290773	1.00851	65	81	100	50.9	1.26193	0.261287	1.05445	0.27179
YHL010C	Yes	38	34	32.0769	41.7	0.205819	0.650065	-0.538976	106	16	66.3333	41.7	2.19725	0.138257	-1.99096	0.30642
YHL011C	Yes	307	1081	569.269	740.05	8.28417	0.003999	1.43754	615	1308	1397.5	740.05	12.3601	0.000439	1.82567	2.5002e-05
YHL012W	No	5	15	8.26923	10.75	1.25146	0.263274	1.20645	3	26	23.1667	10.75	7.43262	0.006405	3.85244	0.012454
YHL014C	Yes	27	49	32.3462	42.05	0.633864	0.425942	0.481311	107	38	85.1667	42.05	1.73899	0.187267	-0.756574	Reps Disagree
YHL015W	Yes	3506	3290	3018.38	3923.9	0.436857	0.508643	-0.47025	4790	4762	6363.33	3923.9	1.02386	0.311605	0.728508	Reps Disagree
YHL016C	No	218	125	157.077	204.2	2.68381	0.101373	-1.18091	291	154	273.833	204.2	0.070348	0.790831	-0.181123	0.28248
YHL017W	No	921	313	580.885	755.15	17.8689	2.4e-05	-1.93555	3388	556	2157.33	755.15	17.3412	3.1e-05	-1.87031	1.6281e-08
YHL019C	No	257	106	169.269	220.05	6.71653	0.009552	-1.65622	526	72	323	220.05	9.97119	0.00159	-2.13203	0.00018371
YHL020C	Yes	575	209	367.885	478.25	5.50605	0.018951	-1.83857	820	236	606.667	478.25	2.14858	0.142702	-1.05987	0.018695
YHL021C	Yes	532	260	366	475.8	3.47599	0.062265	-1.41143	2175	664	1640.83	475.8	1.81396	0.178034	-0.974795	0.060993
YHL022C	Yes	8	3	5.15385	6.7	1.94642	0.162973	-1.79355	24	8	18.6667	6.7	0.749685	0.386576	-0.847997	0.23717
YHL023C	Yes	219	311	229.115	297.85	0.011955	0.912932	0.127472	262	132	241	297.85	0.046274	0.829679	-0.252063	Reps Disagree
YHL026C	No	89	118	89.8846	116.85	0.005235	0.942323	0.028398	303	109	242.333	116.85	3.80748	0.051024	-0.738024	Reps Disagree
YHL027W	No	1014	606	740.077	962.1	1.03696	0.30853	-1.12118	6988	1040	4360.67	962.1	2.75665	0.096851	-2.01133	0.13478
YHL029C	Yes	956	456	653.385	849.4	4.02136	0.044927	-1.44649	3636	707	2407.17	849.4	4.91959	0.026554	-1.6256	0.0092234
YHL030W	Yes	1751	1982	1637.81	2129.15	0.058614	0.808701	-0.199734	10881	2602	7608.83	2129.15	2.27428	0.131536	-1.32715	0.34473
YHL031C	Yes	77	193	112.731	146.55	1.48417	0.223123	0.947159	75	286	275.833	146.55	7.98413	0.004719	2.66802	0.0082718
YHL032C	Yes	605	329	429.038	557.75	3.17293	0.074868	-1.25736	2714	483	1759.5	557.75	5.61586	0.017799	-1.75336	0.010155
YHL034C	Yes	349	261	274.885	357.35	2.2662	0.132224	-0.797689	1207	473	997.667	357.35	1.41074	0.234934	-0.614548	0.13891
YHL035C	Yes	427	920	567.346	737.55	2.40091	0.121265	0.728886	1043	1045	1392.33	737.55	2.49497	0.11421	0.739729	0.073119
YHL036W	Yes	295	227	234.808	305.25	4.47655	0.034363	-0.756534	630	296	561.667	305.25	1.05872	0.303508	-0.352789	0.05802
YHL038C	Yes	52	164	89.0769	115.8	6.2053	0.012737	1.2786	169	281	318.667	115.8	8.73719	0.003118	1.47051	0.00044214
YHL039W	Yes	248	515	322.077	418.7	0.898576	0.343164	0.675721	973	553	947.333	418.7	0.012598	0.910633	-0.078195	Reps Disagree
YHR001W	Yes	199	361	238.346	309.85	0.968393	0.325081	0.480719	434	586	705.333	309.85	5.41672	0.019945	1.17017	0.039152
YHR002W	Yes	137	80	99.2692	129.05	4.45765	0.034745	-1.15462	559	118	377.833	129.05	7.69036	0.005552	-1.5071	0.0018428
YHR003C	No	125	432	228.654	297.25	4.42777	0.035359	1.41059	142	386	392.667	297.25	8.79922	0.003014	2.17968	0.0010812
YHR005C	Yes	8	107	45.1538	58.7	17.2729	3.2e-05	3.36295	28	113	108.167	58.7	15.2564	9.4e-05	2.74979	6.2635e-08
YHR005C-A	Yes	55	139	80.9615	105.25	1.43538	0.230889	0.95907	220	326	381.667	105.25	2.63381	0.104611	1.30433	0.11408
YHR006W	Yes	676	358	475.692	618.4	1.09152	0.296134	-1.29557	560	271	505.833	618.4	0.070377	0.790789	-0.310168	0.57413
YHR007C	Yes	5964	9309	6562.38	8531.1	0.234718	0.628047	0.263834	23747	11848	21746.8	8531.1	0.239035	0.624904	-0.266136	Reps Disagree
YHR008C	Yes	530	968	637.308	828.5	0.271117	0.602584	0.490503	1365	1795	2178.33	828.5	1.33771	0.247438	1.13205	0.43286
YHR009C	Yes	1012	575	727.154	945.3	11.4449	0.000717	-1.19409	2971	740	2102.17	945.3	13.0231	0.000308	-1.26839	3.6013e-06
YHR011W	Yes	16	34	21.0769	27.4	0.704097	0.401411	0.708951	31	23	34.6667	27.4	0.136928	0.711354	0.306331	0.64343
YHR013C	Yes	65	62	56.3462	73.25	0.305764	0.580291	-0.446683	103	109	142.333	73.25	1.02667	0.310943	0.818649	Reps Disagree
YHR014W	Yes	1	0	0.503846	0.655	1.03682	0.308562	-7.02237	2	1	1.83333	0.655	0.019626	0.888586	-0.263034	0.62897
YHR015W	Yes	3	58	23.8077	30.95	7.15756	0.007465	3.89451	27	24	33.5	30.95	0.344714	0.557121	0.567041	0.02696
YHR017W	Yes	154	136	129.308	168.1	0.685111	0.407832	-0.557835	638	250	527.333	168.1	0.860092	0.353713	-0.614663	0.42356
YHR018C	Yes	4849	2450	3366.81	4376.85	1.93504	0.164208	-1.36342	4737	3470	5260.17	4376.85	0.098758	0.753325	0.287928	Reps Disagree
YHR019C	Yes	6434	4864	5087.77	6614.1	1.71348	0.190534	-0.782084	11610	8827	13160.8	6614.1	0.34009	0.559777	0.341593	Reps Disagree
YHR020W	Yes	4925	6898	5115.58	6650.25	0.038209	0.845024	0.107543	12024	11346	15467	6650.25	1.36567	0.242558	0.653232	0.52982
YHR023W	No	226	282	221.462	287.9	0.001459	0.96953	-0.059139	178	129	196.5	287.9	0.03062	0.861091	0.272459	Reps Disagree
YHR024C	Yes	424	674	471.231	612.6	0.344032	0.557511	0.290173	1810	1100	1821.67	612.6	0.001431	0.969827	0.018479	0.87316
YHR025W	Yes	1984	2104	1801.23	2341.6	0.217465	0.640978	-0.293789	4866	4520	6199.67	2341.6	0.98004	0.322189	0.630552	Reps Disagree
YHR026W	Yes	359	611	414.5	538.85	0.472642	0.491774	0.388677	1742	788	1527.67	538.85	0.527062	0.467845	-0.407511	Reps Disagree
YHR027C	No	3496	3642	3148.77	4093.4	0.587664	0.443324	-0.319486	12001	2833	8361.33	4093.4	9.18043	0.002446	-1.34579	0.0084876
YHR028C	Yes	1486	477	926.462	1204.4	20.2108	7e-06	-2.01789	4091	949	2836.33	1204.4	10.9756	0.000923	-1.37101	1.2721e-07
YHR029C	No	124	116	106.615	138.6	0.725354	0.394393	-0.474727	469	237	432	138.6	0.214408	0.643335	-0.247735	0.60171
YHR030C	No	602	509	496.769	645.8	1.35802	0.243881	-0.620609	969	940	1267.83	645.8	1.69759	0.192604	0.69313	Reps Disagree
YHR031C	No	72	144	91.3846	118.8	0.628851	0.427777	0.621488	346	215	352.167	118.8	0.004456	0.946776	0.05053	0.77107
YHR032W	Yes	417	571	428.115	556.55	0.008891	0.924877	0.074932	1159	678	1144.5	556.55	0.002128	0.963205	-0.036558	Reps Disagree
YHR033W	No	268	23	142.846	185.7	9.55522	0.001994	-3.92104	565	39	315	185.7	7.91888	0.004892	-3.11974	0.00012229
YHR034C	No	54	61	50.4615	65.6	0.115347	0.734137	-0.202662	206	77	167.167	65.6	1.4123	0.234674	-0.682748	0.47526
YHR035W	No	35	78	47.5	61.75	1.92311	0.165514	0.777608	146	114	168	61.75	0.552784	0.457182	0.380031	0.271
YHR036W	No	45	64	47.1154	61.25	0.091131	0.762745	0.129635	91	70	103.833	61.25	0.800348	0.370989	0.358454	0.6402
YHR037W	No	735	632	610.577	793.75	1.62232	0.202769	-0.596331	2572	1043	2155.17	793.75	1.48362	0.223209	-0.565186	0.18535
YHR038W	Yes	15	99	45.5769	59.25	1.7836	0.181707	2.34395	29	36	44.5	59.25	0.469017	0.49344	1.04891	0.3059
YHR039C	Yes	768	1059	791.308	1028.7	0.028612	0.865677	0.085013	3023	1333	2622.33	1028.7	0.777045	0.378047	-0.444339	Reps Disagree
YHR040W	Yes	36	46	35.6923	46.4	0.00125	0.971796	-0.024875	67	29	57.6667	46.4	0.441676	0.506314	-0.471143	0.84099
YHR042W	Yes	948	1054	879.385	1143.2	0.024509	0.875598	-0.225596	9125	4111	7988.33	1143.2	0.081639	0.775088	-0.41337	0.94173
YHR045W	No	136	326	193.385	251.4	2.57445	0.108602	0.882754	367	701	767.667	251.4	8.28565	0.003996	1.6706	0.003794
YHR046C	Yes	62	76	60.2308	78.3	0.007551	0.930754	-0.08478	151	74	137.167	78.3	0.090645	0.763359	-0.291986	0.95334
YHR047C	No	813	399	559.962	727.95	3.94292	0.047069	-1.40538	1363	411	1024	727.95	2.11963	0.145422	-0.99261	0.040961
YHR048W	Yes	47	37	37.7308	49.05	0.264752	0.606874	-0.723647	43	27	44	49.05	0.002222	0.962404	0.065588	Reps Disagree
YHR049W	No	878	1693	1090.15	1417.2	1.4439	0.229509	0.568778	2624	2273	3206.17	1417.2	1.26556	0.260602	0.529796	0.22827
YHR050W	Yes	722	692	627.154	815.3	1.69359	0.193128	-0.439738	2333	936	1946.5	815.3	3.00007	0.083261	-0.58064	0.082494
YHR051W	No	584	840	615.077	799.6	0.088069	0.766646	0.145909	1376	1316	1784.67	799.6	1.82848	0.176308	0.672645	0.40567
YHR052W	Yes	158	623	318.615	414.2	5.75496	0.016442	1.6008	717	646	896.833	414.2	0.922568	0.336802	0.586527	0.034313
YHR057C	No	390	322	318.846	414.5	1.34551	0.246065	-0.654925	1433	496	1129.83	414.5	1.98476	0.15889	-0.793661	0.16584
YHR058C	No	99	98	87.1923	113.35	0.619597	0.431197	-0.393158	163	103	167.333	113.35	0.023294	0.878694	0.074738	Reps Disagree
YHR059W	Yes	16	12	12.6154	16.4	1.12446	0.28896	-0.793549	46	20	39.6667	16.4	0.545997	0.459958	-0.464668	0.40113
YHR060W	Yes	12	29	17.1538	22.3	0.924345	0.336337	0.894507	9	4	7.83333	22.3	0.141126	0.707165	-0.432959	Reps Disagree
YHR061C	Yes	215	213	189.423	246.25	0.374319	0.540659	-0.391995	1005	363	805	246.25	1.30521	0.253264	-0.732188	0.40919
YHR062C	Yes	32	83	47.9231	62.3	3.82429	0.050515	0.996528	54	90	102	62.3	8.33868	0.003881	1.47393	0.0018697
YHR063C	Yes	923	342	593.038	770.95	22.8548	2e-06	-1.81085	2552	444	1646	770.95	22.9447	2e-06	-1.78603	8.0285e-11
YHR064C	Yes	2670	5654	3509.62	4562.5	3.06816	0.07984	0.703921	8437	7822	10736.8	4562.5	2.46731	0.116237	0.627773	0.052711
YHR065C	Yes	186	117	138	179.4	1.45424	0.227849	-1.04731	285	33	170	179.4	5.43472	0.01974	-2.37346	0.028805
YHR067W	Yes	87	156	103.5	134.55	1.49014	0.222194	0.463947	234	190	275.333	134.55	1.48292	0.223318	0.436456	0.19865
YHR068W	No	834	1495	992	1289.6	1.78053	0.182084	0.463515	2829	2657	3628.67	1289.6	3.46893	0.062532	0.646472	0.062343
YHR069C	Yes	74	235	127.385	165.6	4.56373	0.032656	1.28855	352	337	456.833	165.6	1.43807	0.230452	0.674139	0.044322
YHR070W	Yes	282	729	421.385	547.8	2.78839	0.09495	0.991712	802	1009	1241.83	547.8	3.23487	0.072086	1.06822	0.04096
YHR071W	No	248	752	413.231	537.2	10.9099	0.000956	1.22188	817	1344	1528.5	537.2	15.4243	8.6e-05	1.45509	1.4223e-06
YHR072W	No	931	2259	1334.35	1734.65	1.92222	0.165612	0.90032	1835	2594	3079.17	1734.65	3.44148	0.063579	1.23636	0.058476
YHR072W-A	Yes	54	55	48.1538	62.6	0.065989	0.797268	-0.352039	513	78	321.5	62.6	1.63849	0.200532	-1.98045	0.45299
YHR073W	Yes	465	947	596.731	775.75	1.90024	0.168052	0.647622	1010	1105	1425.83	775.75	3.34676	0.067338	0.866657	0.06203
YHR074W	Yes	1220	2386	1527.69	1986	3.09914	0.078334	0.589201	3370	3329	4459.17	1986	4.60714	0.031839	0.719306	0.017443
YHR075C	Yes	46	173	89.5385	116.4	11.449	0.000715	1.53255	176	285	325.5	116.4	11.7525	0.000608	1.43235	6.8016e-06
YHR078W	Yes	353	264	278.038	361.45	5.0521	0.024596	-0.797642	969	521	918.667	361.45	0.22198	0.637535	-0.158248	0.08084
YHR079C	Yes	452	727	505.615	657.3	0.372711	0.54153	0.307121	1517	1160	1725.17	657.3	0.489893	0.483975	0.349869	0.61304
YHR080C	No	344	296	285.846	371.6	0.275684	0.599544	-0.595323	325	183	315	371.6	0.00668	0.93486	-0.09163	0.88498
YHR081W	No	26	47	31.0769	40.4	0.309257	0.578136	0.475638	20	5	14.1667	40.4	1.41145	0.234816	-1.26303	Reps Disagree
YHR083W	Yes	203	446	273.038	354.95	2.85308	0.091199	0.757052	709	713	948.667	354.95	2.87283	0.090086	0.745082	0.047665
YHR084W	Yes	150	307	193.077	251	1.50297	0.220215	0.654765	396	250	406.333	251	0.019834	0.888001	0.073393	0.51468
YHR085W	Yes	19	115	53.7308	69.85	12.7702	0.000352	2.21905	79	140	156.167	69.85	8.3915	0.00377	1.56247	1.9293e-05
YHR086W	Yes	486	564	459.923	597.9	0.073331	0.786548	-0.163773	2369	854	1896.17	597.9	1.43714	0.230602	-0.735005	0.49102
YHR087W	Yes	322	164	224.077	291.3	0.878932	0.348494	-1.35188	3463	361	2032.33	291.3	2.29752	0.129581	-2.52499	0.18504
YHR088W	Yes	19	49	28.3462	36.85	1.35449	0.244494	0.988271	50	19	40.8333	36.85	0.615227	0.432826	-0.658963	Reps Disagree
YHR090C	Yes	17	22	16.9615	22.05	0.000133	0.990789	-0.006543	39	21	37	22.05	0.096879	0.755607	-0.156119	0.96537
YHR091C	Yes	87	178	111.962	145.55	0.451233	0.50175	0.654278	558	176	425.667	145.55	0.895416	0.344014	-0.927724	Reps Disagree
YHR098C	No	2355	4604	2948.27	3832.75	1.0177	0.313066	0.588649	5785	7477	9123.33	3832.75	3.37102	0.066353	1.10711	0.10125
YHR099W	No	4562	3854	3763.31	4892.3	0.520841	0.470483	-0.621821	4801	5528	7007.17	4892.3	1.14643	0.284297	0.940388	Reps Disagree
YHR100C	Yes	109	86	87.5769	113.85	0.730375	0.392762	-0.720431	217	133	219.333	113.85	0.001411	0.970033	0.030697	Reps Disagree
YHR102W	No	534	966	638.538	830.1	0.377876	0.538742	0.476672	792	714	991	830.1	0.568214	0.45097	0.587389	0.58671
YHR103W	Yes	409	557	418.731	544.35	0.018736	0.891125	0.067065	1209	449	978.667	544.35	1.94297	0.163347	-0.692061	Reps Disagree
YHR104W	Yes	1232	700	885.231	1150.8	1.29724	0.254719	-1.19409	1466	1826	2254.67	1150.8	1.03591	0.308776	1.05377	Reps Disagree
YHR105W	Yes	41	18	27.4231	35.65	4.45389	0.034822	-1.56614	218	27	131.5	35.65	9.72158	0.001821	-2.27633	0.00067639
YHR107C	Yes	281	321	263.962	343.15	0.068171	0.794018	-0.186508	387	689	767.667	343.15	4.07132	0.043617	1.56914	Reps Disagree
YHR108W	Yes	947	1909	1207.73	1570.05	3.53988	0.05991	0.632869	2813	2075	3135.67	1570.05	0.813751	0.367014	0.297967	0.10592
YHR109W	Yes	55	64	52.1154	67.75	0.047506	0.827462	-0.159871	129	135	177	67.75	1.223	0.268774	0.802554	Reps Disagree
YHR110W	Yes	71	95	72.0385	93.65	0.004554	0.946196	0.041597	155	173	221.667	93.65	2.11473	0.145888	0.895469	0.41138
YHR111W	Yes	212	185	177.154	230.3	1.7695	0.183444	-0.575051	301	292	393.833	230.3	2.62104	0.105455	0.69317	Reps Disagree
YHR112C	No	616	338	438	569.4	1.7582	0.184849	-1.24442	556	675	840.5	569.4	1.22166	0.269035	1.01677	Reps Disagree
YHR113W	Yes	560	773	577.308	750.5	0.066257	0.796867	0.08653	2076	1290	2113	750.5	0.023379	0.878474	0.05053	0.94968
YHR114W	Yes	61	87	63.9615	83.15	0.019081	0.890134	0.133695	64	69	89.5	83.15	0.715611	0.397587	0.84549	0.72152
YHR117W	Yes	523	464	439.962	571.95	0.544227	0.460686	-0.551198	1054	562	995.333	571.95	0.0533	0.817418	-0.170267	0.74435
YHR120W	Yes	64	170	97.3846	126.6	5.3942	0.020204	1.03088	206	202	271.333	126.6	2.91313	0.087861	0.708677	0.013019
YHR121W	Yes	51	111	68.1923	88.65	0.465188	0.495209	0.743479	72	53	80.1667	88.65	0.074624	0.784719	0.294961	0.75591
YHR122W	Yes	100	206	129.231	168	3.15614	0.075642	0.664133	279	363	442	168	9.5114	0.002042	1.11667	0.0015099
YHR124W	No	60	31	41.9231	54.5	5.24982	0.021949	-1.33121	135	20	84.1667	54.5	10.9712	0.000925	-2.01792	0.00023977
YHR127W	Yes	25	69	39.0385	50.75	5.37932	0.020377	1.08616	74	94	115.333	50.75	6.9546	0.00836	1.0821	0.0016487
YHR128W	Yes	87	79	73.8846	96.05	1.20578	0.27217	-0.517674	269	107	223.667	96.05	1.75729	0.184963	-0.59303	0.20081
YHR129C	Yes	50	214	107.308	139.5	16.8715	4e-05	1.7191	152	255	288.5	139.5	14.8362	0.000117	1.48339	9.4639e-08
YHR132C	Yes	754	568	595.462	774.1	5.23451	0.022143	-0.787185	2426	1090	2121.33	774.1	1.57291	0.209785	-0.417286	0.029599
YHR132W-A	Yes	151	46	93.1923	121.15	4.18671	0.040742	-2.09335	708	88	427.333	121.15	4.85239	0.027608	-2.27121	0.0087624
YHR133C	No	318	635	403.231	524.2	1.93596	0.164107	0.619218	1399	854	1411.17	524.2	0.003304	0.954166	0.024878	0.44692
YHR134W	No	29	50	33.7308	43.85	0.762415	0.382574	0.407364	62	62	82.6667	43.85	3.02375	0.082054	0.736966	0.14004
YHR135C	No	364	461	359.308	467.1	0.001873	0.965482	-0.037683	568	246	489	467.1	0.285846	0.592895	-0.470267	0.89177
YHR137W	Yes	7	52	23.5	30.55	7.44227	0.006371	2.51457	33	21	34	30.55	0.012736	0.910145	0.084889	0.035662
YHR138C	No	84	119	87.7692	114.1	0.011078	0.916176	0.123989	1755	173	1021.67	114.1	3.17597	0.074729	-2.60566	Reps Disagree
YHR139C	No	36	11	22.2308	28.9	2.32444	0.127356	-2.089	289	15	157	28.9	4.71287	0.029938	-3.53107	0.025047
YHR140W	Yes	96	72	75.6923	98.4	1.61964	0.203142	-0.793549	194	102	182	98.4	0.102137	0.74928	-0.190522	0.43875
YHR142W	Yes	753	150	434.192	564.45	2.96241	0.085221	-2.7062	726	127	468.833	564.45	1.64862	0.199147	-1.77818	0.086151
YHR143W	Yes	2760	312	1500	1950	42.8457	0	-3.52356	6893	682	4014.83	1950	31.4222	0	-2.60032	0
YHR143W-A	Yes	15	145	63.2692	82.25	10.1823	0.001418	2.89451	115	271	283.333	82.25	6.68712	0.009711	1.97362	0.0001679
YHR144C	No	21	246	105.115	136.65	35.7463	0	3.17169	102	310	309.333	136.65	28.1024	0	2.34066	9.5479e-15
YHR146W	No	104	164	115.077	149.6	0.025095	0.874131	0.278601	125	27	85	149.6	0.592472	0.441465	-1.47393	Reps Disagree
YHR147C	Yes	80	28	50.7692	66	7.50818	0.006142	-1.89308	248	92	200.667	66	1.42328	0.232864	-0.693669	0.010798
YHR148W	No	30	57	36.9231	48	1.146	0.284389	0.547488	133	66	121.5	48	0.364256	0.546152	-0.273923	Reps Disagree
YHR149C	No	244	475	304.692	396.1	1.1365	0.286392	0.582535	811	701	989.667	396.1	0.952943	0.328971	0.526678	0.31677
YHR150W	No	90	127	93.8462	122	0.096027	0.756651	0.11832	275	126	242.5	122	1.15741	0.282004	-0.389042	Reps Disagree
YHR151C	Yes	371	267	288.192	374.65	0.644858	0.421957	-0.853091	2463	379	1547.33	374.65	2.75785	0.096778	-1.96318	0.17144
YHR153C	Yes	2	11	5.23077	6.8	2.45424	0.117208	2.08092	0	6	5.005	6.8	4.89953	0.026864	9.96578	0.021288
YHR154W	No	63	180	100.731	130.95	0.824097	0.363985	1.13606	41	101	104.667	130.95	2.1425	0.143268	2.03762	0.20617
YHR155W	No	489	670	502.192	652.85	0.043685	0.83444	0.075815	1129	672	1124.5	652.85	0.001029	0.974408	-0.011547	Reps Disagree
YHR156C	Yes	6	5	4.92308	6.4	0.238026	0.625635	-0.641546	3	3	4	6.4	0.225058	0.635213	0.736966	Reps Disagree
YHR157W	No	2	18	7.92308	10.3	4.39386	0.036069	2.79141	13	26	28.1667	10.3	2.99509	0.083517	1.73697	0.020499
YHR158C	Yes	231	261	215.885	280.65	0.135902	0.71239	-0.202355	570	206	456.667	280.65	1.72975	0.188443	-0.731352	0.40382
YHR159W	Yes	111	75	84.3462	109.65	2.59482	0.107213	-0.944109	354	69	234.5	109.65	7.14766	0.007506	-1.62211	0.0065387
YHR160C	Yes	3	66	26.8846	34.95	16.2145	5.7e-05	4.08092	14	54	52	34.95	11.6822	0.000631	2.6845	6.4769e-07
YHR161C	Yes	270	341	266.154	346	0.006025	0.938131	-0.041699	694	361	647.833	346	0.148833	0.699653	-0.205971	0.93272
YHR162W	Yes	527	281	371.577	483.05	2.23222	0.13516	-1.28574	2871	658	1983.83	483.05	2.57826	0.10834	-1.38843	0.076493
YHR163W	No	911	802	763.962	993.15	0.216146	0.641993	-0.56236	664	1555	1627.83	993.15	2.04714	0.152492	1.96463	Reps Disagree
YHR164C	Yes	212	251	202.538	263.3	0.015119	0.902138	-0.134889	351	161	309.667	263.3	0.123311	0.725471	-0.387445	0.93192
YHR165C	No	1570	1326	1295	1683.5	2.55347	0.110052	-0.622195	3693	1117	2777.33	1683.5	6.18302	0.012898	-0.988198	0.010728
YHR166C	Yes	104	100	90.4615	117.6	1.26783	0.260174	-0.435095	230	104	201.667	117.6	1.22883	0.267636	-0.408085	0.25517
YHR167W	Yes	28	33	26.6923	34.7	0.045211	0.831617	-0.141472	166	52	126.333	34.7	2.32847	0.127026	-0.937634	0.34308
YHR168W	Yes	43	82	53.0385	68.95	0.79262	0.373309	0.552776	178	106	177.333	68.95	0.000345	0.98518	-0.010847	Reps Disagree
YHR169W	Yes	141	199	147.038	191.15	0.067236	0.795404	0.118562	257	222	313.5	191.15	1.33279	0.248309	0.525757	0.51786
YHR170W	Yes	386	302	309.154	401.9	0.611623	0.434177	-0.732564	1636	382	1136.33	401.9	1.92891	0.164878	-1.36156	0.26035
YHR171W	Yes	111	136	107.808	140.15	0.006177	0.937354	-0.085465	1016	224	694.667	140.15	1.54017	0.214592	-1.44436	0.52373
YHR172W	No	67	124	81.1923	105.55	0.209939	0.646815	0.509595	54	107	116.167	105.55	1.95784	0.161744	1.72355	0.34079
YHR176W	Yes	84	245	136.231	177.1	9.1668	0.002464	1.16581	218	330	384	177.1	12.8675	0.000334	1.3351	1.2367e-05
YHR177W	No	5	65	27.5	35.75	23.2992	1e-06	3.32193	3	73	62.3333	35.75	39.0696	0	5.34183	2.0428e-14
YHR178W	No	106	428	217.615	282.9	12.7062	0.000364	1.63504	209	696	684.5	282.9	24.4484	1e-06	2.47255	6.3987e-09
YHR179W	Yes	5761	4263	4520.12	5876.15	2.93455	0.086703	-0.812962	19479	8139	16522	5876.15	1.24984	0.263582	-0.522031	0.10921
YHR181W	Yes	241	171	186.269	242.15	1.60074	0.205798	-0.873548	724	287	601.167	242.15	0.791017	0.373793	-0.597973	0.27423
YHR182W	Yes	50	89	59.2308	77	0.640474	0.423539	0.453366	219	97	190.333	77	0.661956	0.41587	-0.437909	Reps Disagree
YHR184W	Yes	3	13	6.5	8.45	2.08279	0.148968	1.73697	8	5	8.16667	8.45	0.002708	0.958501	0.058894	0.42071
YHR185C	No	0	0	0.008846	0.0115	0.000346	0.985167	-0.378512	1	1	1.33333	0.0115	0.113779	0.735882	0.736966	Reps Disagree
YHR186C	Yes	726	911	713.385	927.4	0.023303	0.878671	-0.05103	2220	1060	1993.33	927.4	0.984512	0.321087	-0.32953	0.63913
YHR187W	Yes	81	592	268.192	348.65	21.6458	3e-06	2.49109	270	697	715.833	348.65	17.7341	2.5e-05	2.10516	2.0167e-09
YHR188C	Yes	1846	973	1297.23	1686.4	2.18737	0.139147	-1.3024	5070	2283	4437.5	1686.4	0.248858	0.617881	-0.414089	0.29693
YHR189W	Yes	150	103	114.615	149	3.55029	0.059535	-0.92083	558	119	378.167	149	9.07608	0.00259	-1.49234	0.0015075
YHR190W	Yes	1996	3039	2166.85	2816.9	0.169236	0.680792	0.227973	9754	3969	8184.5	2816.9	1.00421	0.316294	-0.560253	Reps Disagree
YHR192W	Yes	258	156	189	245.7	0.673485	0.411839	-1.10434	251	75	188	245.7	0.563244	0.452956	-1.00576	0.49977
YHR193C	Yes	556	287	388.385	504.9	3.79773	0.051322	-1.33255	2540	807	1942.5	504.9	1.95931	0.161587	-0.917222	0.048036
YHR194W	Yes	273	277	243.038	315.95	0.204024	0.651492	-0.357527	1616	356	1104.67	315.95	2.92137	0.087414	-1.44551	0.22014
YHR195W	Yes	89	70	71.4231	92.85	0.595746	0.440206	-0.724962	381	120	290.5	92.85	0.990219	0.319689	-0.929791	0.41669
YHR196W	Yes	153	248	171.885	223.45	0.534678	0.464647	0.318297	352	179	325.167	223.45	0.306631	0.579755	-0.23865	Reps Disagree
YHR197W	No	201	446	272.038	353.65	0.844325	0.358163	0.771337	430	289	455.833	353.65	0.039789	0.841895	0.163698	0.66304
YHR198C	No	155	131	127.885	166.25	1.00244	0.31672	-0.621213	421	306	465.5	166.25	0.212685	0.644671	0.276677	Reps Disagree
YHR199C	Yes	296	706	419.538	545.4	1.49768	0.221028	0.875559	1429	1396	1877.83	545.4	0.998119	0.317766	0.703259	0.25677
YHR200W	Yes	936	917	820.692	1066.9	1.20339	0.272646	-0.408098	2560	1129	2220.83	1066.9	1.4403	0.230091	-0.444133	0.23643
YHR201C	Yes	69	96	71.4231	92.85	0.020112	0.887224	0.097926	204	156	232	92.85	0.268831	0.604117	0.349942	0.87025
YHR202W	Yes	82	320	164.077	213.3	14.3169	0.000154	1.58586	243	591	614	213.3	22.8526	2e-06	2.01917	6.2233e-09
YHR204W	Yes	542	571	490.615	637.8	0.104323	0.746703	-0.303314	816	870	1133	637.8	0.746322	0.387643	0.829412	Reps Disagree
YHR205W	Yes	956	2215	1329.92	1728.9	1.58209	0.20846	0.833713	4692	3690	5421	1728.9	0.363348	0.546653	0.390383	0.36146
YHR206W	Yes	798	752	688.231	894.7	0.358267	0.54947	-0.464168	4526	1113	3190.5	894.7	2.48196	0.115159	-1.28682	0.23793
YHR208W	Yes	2057	2954	2164.65	2814.05	0.074874	0.784368	0.143616	2877	6589	6929.33	2814.05	10.3841	0.001271	1.93246	0.0078867
YHR209W	Yes	141	530	274.346	356.65	4.62411	0.031526	1.53179	267	635	662.667	356.65	7.04907	0.007931	1.98688	0.0023237
YHR210C	No	65	24	41.7308	54.25	9.96161	0.001598	-1.81592	222	49	151.833	54.25	8.41585	0.00372	-1.44274	7.7486e-05
YIL001W	Yes	163	246	176.115	228.95	0.156133	0.692742	0.215275	276	331	413.833	228.95	3.19145	0.074024	0.999129	0.2036
YIL002C	Yes	240	278	226.923	295	0.044381	0.833145	-0.166461	329	277	395.333	295	0.376875	0.539281	0.488764	Reps Disagree
YIL003W	Yes	64	72	59.6923	77.6	0.258277	0.611307	-0.208587	247	98	205.167	77.6	2.59709	0.10706	-0.596692	0.24389
YIL005W	Yes	323	664	416.885	541.95	3.65937	0.055755	0.661137	646	678	888	541.95	5.48182	0.019215	0.806717	0.0083981
YIL006W	Yes	174	136	139.308	181.1	0.566911	0.451489	-0.733992	781	310	648.833	181.1	0.386457	0.534168	-0.596089	0.58418
YIL007C	Yes	37	58	40.8077	53.05	0.228441	0.632683	0.270016	113	127	162.333	53.05	2.90726	0.088182	0.905471	0.21681
YIL008W	Yes	10	22	13.4615	17.5	1.34068	0.246914	0.758992	27	42	48.5	17.5	6.36128	0.011664	1.3744	0.019727
YIL010W	Yes	180	228	177.692	231	0.011036	0.916332	-0.037475	463	291	474	231	0.037932	0.845579	0.066973	Reps Disagree
YIL013C	No	108	58	76.3077	99.2	5.4817	0.019217	-1.27542	436	63	270.5	99.2	13.1952	0.000281	-2.05394	7.0816e-05
YIL014W	Yes	224	234	202	262.6	0.3785	0.538407	-0.315502	1009	244	707.833	262.6	5.99713	0.014329	-1.31101	0.045245
YIL015W	No	8	47	22.0769	28.7	1.82991	0.176139	2.17608	98	109	139.833	28.7	0.431216	0.511393	0.89044	0.3069
YIL016W	Yes	20	19	17.3077	22.5	0.146263	0.702133	-0.452512	197	24	118.5	22.5	2.99992	0.083269	-2.30012	0.22447
YIL017C	Yes	167	339	213.885	278.05	0.345007	0.556953	0.642926	1475	511	1163.33	278.05	0.520664	0.470559	-0.792354	Reps Disagree
YIL019W	Yes	12	31	17.9231	23.3	2.3371	0.126325	0.990722	9	8	11.1667	23.3	0.467289	0.494237	0.567041	0.2356
YIL021W	Yes	182	178	159.462	207.3	1.28345	0.257259	-0.410573	571	170	427.167	207.3	7.90079	0.004941	-1.01099	0.0097473
YIL022W	No	275	326	262.885	341.75	0.14669	0.701719	-0.133071	950	317	739.167	341.75	5.93923	0.014807	-0.846479	0.057843
YIL023C	Yes	685	240	434.808	565.25	8.71105	0.003163	-1.89158	1292	497	1060.17	565.25	1.26916	0.259924	-0.641323	0.0066621
YIL024C	Yes	7	9	6.96154	9.05	0.000135	0.990729	-0.015942	156	18	93	9.05	2.68034	0.101594	-2.37851	0.33176
YIL026C	Yes	211	239	197.423	256.65	0.054026	0.8162	-0.198744	235	126	222.5	256.65	0.035655	0.85023	-0.162271	0.94749
YIL027C	No	127	223	149.269	194.05	0.818545	0.365606	0.433704	371	481	586.333	194.05	5.29261	0.021416	1.11158	0.045803
YIL030C	No	1976	2477	1940.69	2522.9	0.003899	0.950213	-0.052501	10756	3312	8138	2522.9	1.22096	0.269173	-0.962401	0.60451
YIL031W	Yes	328	168	228.615	297.2	2.47289	0.115825	-1.34375	726	145	483.833	297.2	3.29684	0.069413	-1.58695	0.046818
YIL033C	Yes	523	1664	901.5	1171.95	4.57287	0.032482	1.29126	1632	4041	4183.5	1171.95	9.72828	0.001815	2.04504	0.00063296
YIL034C	Yes	669	1825	1036.42	1347.35	2.51189	0.112991	1.06931	1077	3442	3406.83	1347.35	9.38695	0.002185	2.41319	0.002298
YIL035C	Yes	94	151	105.077	136.6	0.084781	0.770919	0.305304	221	68	167.167	136.6	0.790589	0.373922	-0.963474	Reps Disagree
YIL036W	Yes	218	367	250.154	325.2	0.168514	0.681436	0.37294	1160	265	800.833	325.2	2.06957	0.150264	-1.39309	Reps Disagree
YIL037C	Yes	12	1	6.38462	8.3	5.50896	0.018919	-3.96347	31	3	18	8.3	4.73301	0.029589	-2.63227	0.0047516
YIL038C	Yes	335	475	350.192	455.25	0.00945	0.922558	0.125255	245	217	303.333	455.25	0.184674	0.667387	0.561879	0.91431
YIL039W	Yes	823	1350	930.731	1209.95	1.00925	0.315082	0.335483	2188	1868	2650.67	1209.95	2.3344	0.126544	0.508847	0.16834
YIL040W	Yes	64	77	61.6154	80.1	0.028501	0.865935	-0.111725	326	66	218	80.1	5.03651	0.024818	-1.56737	0.10402
YIL041W	Yes	948	850	800.923	1041.2	0.725435	0.394367	-0.535936	4379	1817	3703.67	1041.2	0.720704	0.395913	-0.532077	0.44608
YIL042C	Yes	209	131	154.885	201.35	0.422258	0.515812	-1.05245	2734	336	1647	201.35	1.51918	0.217743	-2.28751	0.35789
YIL043C	Yes	659	2076	1127.96	1466.35	10.3272	0.001311	1.27694	1792	2889	3303.5	1466.35	12.6362	0.000378	1.42596	7.6957e-06
YIL044C	Yes	167	331	210.808	274.05	1.33898	0.247213	0.608471	681	502	758.833	274.05	0.338037	0.560964	0.296998	0.41265
YIL045W	No	54	109	68.9231	89.6	1.67563	0.195506	0.634785	197	92	175.167	89.6	0.605581	0.436457	-0.361524	Reps Disagree
YIL047C	No	1416	1861	1423.77	1850.9	0.001388	0.970284	0.015745	4645	2456	4369.17	1850.9	0.186986	0.665437	-0.182402	Reps Disagree
YIL048W	No	1015	1378	1037.5	1348.75	0.011724	0.913776	0.062585	4710	1885	3925.83	1348.75	1.00052	0.317186	-0.584197	Reps Disagree
YIL049W	No	124	57	83.9231	109.1	12.6383	0.000378	-1.49982	314	91	232.833	109.1	7.77482	0.005298	-1.04986	2.8274e-05
YIL050W	Yes	279	56	161.038	209.35	34.5316	0	-2.69528	699	114	444.5	209.35	22.9404	2e-06	-1.87929	2.3537e-13
YIL051C	Yes	2289	121	1191.04	1548.35	10.1904	0.001412	-4.62015	2908	431	1813.17	1548.35	4.37069	0.036562	-2.0173	0.00056115
YIL053W	No	2540	7420	4123.85	5361	1.26342	0.261005	1.16808	6505	25162	24220.8	5361	4.58516	0.03225	2.68859	0.048631
YIL055C	No	18	33	21.6923	28.2	0.279198	0.597228	0.495957	127	40	96.8333	28.2	1.06653	0.30173	-0.929791	Reps Disagree
YIL056W	Yes	1007	133	554.654	721.05	3.7926	0.05148	-3.29908	6400	223	3385.83	721.05	4.53384	0.033231	-4.10599	0.012609
YIL057C	No	2	0	1.00385	1.305	1.94824	0.162776	-8.02237	6	1	3.83333	1.305	1.32008	0.250577	-1.848	0.17128
YIL061C	Yes	45	40	37.8846	49.25	0.685849	0.40758	-0.548437	55	41	61.6667	49.25	0.228309	0.632781	0.313158	Reps Disagree
YIL062C	Yes	196	375	242.231	314.9	0.403331	0.525374	0.557525	1176	1075	1483.83	314.9	0.483612	0.486791	0.607414	0.60448
YIL063C	Yes	19	51	29.1154	37.85	0.466898	0.494418	1.04599	34	13	27.8333	37.85	0.182575	0.669169	-0.650058	Reps Disagree
YIL064W	No	114	24	66.2308	86.1	20.0964	7e-06	-2.62644	390	30	220	86.1	26.5392	0	-2.96347	5.3224e-11
YIL065C	Yes	24	42	28.1538	36.6	0.174761	0.675915	0.428843	226	46	151.333	36.6	2.13935	0.143563	-1.55965	Reps Disagree
YIL067C	Yes	601	843	624.731	812.15	0.040665	0.840185	0.109656	2809	1114	2332.83	812.15	1.18729	0.275876	-0.597342	Reps Disagree
YIL068C	Yes	178	265	190.923	248.2	0.054038	0.816181	0.195603	313	181	307.333	248.2	0.004008	0.949518	-0.053207	Reps Disagree
YIL070C	Yes	104	101	90.8462	118.1	0.818766	0.365541	-0.42074	296	277	378.833	118.1	2.10822	0.14651	0.641254	Reps Disagree
YIL071C	Yes	54	64	51.6154	67.1	0.012781	0.909988	-0.133399	308	72	214	67.1	1.19185	0.274957	-1.3599	0.59686
YIL072W	Yes	15	21	15.5769	20.25	0.03357	0.854624	0.106915	45	25	43.3333	20.25	0.053482	0.817112	-0.111031	Reps Disagree
YIL075C	Yes	2340	2195	2014.23	2618.5	1.03587	0.308784	-0.470799	5751	1451	4084.67	2618.5	6.60139	0.01019	-1.2498	0.021275
YIL076W	Yes	452	911	576.385	749.3	3.4327	0.063917	0.632617	918	1416	1639	749.3	14.6535	0.000129	1.36222	0.00010491
YIL077C	No	70	137	87.6923	114	0.221857	0.637629	0.590237	611	181	456.333	114	0.63795	0.424454	-1.01822	Reps Disagree
YIL079C	Yes	56	72	55.6923	72.4	0.000566	0.981026	-0.015942	116	42	93	72.4	1.13939	0.285782	-0.728698	0.63689
YIL083C	Yes	337	554	381.577	496.05	0.054473	0.815456	0.338626	1354	1185	1664.5	496.05	0.139288	0.70899	0.544625	0.89493
YIL084C	Yes	35	33	30.1923	39.25	0.706363	0.400654	-0.463401	148	39	106.5	39.25	5.42503	0.01985	-1.18709	0.0464
YIL085C	Yes	485	622	481.731	626.25	0.00307	0.955813	-0.019582	1337	962	1470.17	626.25	0.562818	0.453127	0.262075	Reps Disagree
YIL087C	Yes	120	241	152.692	198.5	0.563116	0.453007	0.627487	503	430	609.833	198.5	0.384957	0.534962	0.510744	0.58584
YIL088C	Yes	1766	791	1187.23	1543.4	18.0417	2.2e-05	-1.53725	5892	1127	3885.17	1543.4	20.5691	6e-06	-1.6493	2.9596e-09
YIL090W	Yes	323	357	298.808	388.45	0.149602	0.698916	-0.234122	1642	498	1236	388.45	2.51307	0.112906	-0.984271	0.2793
YIL091C	No	98	431	214.769	279.2	3.03132	0.081672	1.75832	164	259	297.833	279.2	2.06309	0.150904	1.39622	0.066505
[truncated: 2,370 more rows]

## Sheet: S. cerevisiae vs S. Mikatae
Cross-Species Statistical Analysis, from Busby, Gray, et al. BMC Genomics
Comparison: S. cerevisiae vs S. mikatae
Minimum Technical Variance Used: 0.16
Slope Used (Rep 1): 1.9
Slope Used (Rep 2): 0.77
Usage: This is the data that was used for the statistical analysis of gene expression in these two species. Read counts are the number of uniquely aligned reads. These are the un-normalized values. Expected values and statistical calculations are calculated as described in the paper.
		Replicate 1							Replicate 2							Combined
Gene	Core Gene	S. cerevisiae Reads	S. mikatae Reads	S. cerevisiae Expected	S. mikatae Expected	Chi Square	pValue	Log2 Fold Change	S. cerevisiae Reads	S. mikatae Reads	S. cerevisiae Expected	S. mikatae Expected	Chi Square	pValue	Log2 Fold Change	Combined P Value
YAL002W	Yes	900	2101	994.301	1919	0.390082	0.532256	0.274478	3537	1951	3035.38	1919	1.1926	0.274805	-0.481243	Reps Disagree
YAL007C	Yes	1290	1020	909.249	1754.85	2.92565	0.087182	-1.2874	1982	875	1559.18	1754.85	1.22704	0.267983	-0.802532	0.11113
YAL008W	Yes	94	863	270.575	522.21	30.0151	0	2.25003	221	871	676.084	522.21	33.1954	0	2.3557	1.3101e-14
YAL009W	Yes	44	155	62.1554	119.96	4.56078	0.032712	0.868092	116	202	189.169	119.96	9.45204	0.002109	1.1773	0.00073007
YAL010C	Yes	49	219	81.2358	156.785	8.06134	0.004522	1.21148	195	277	277.37	156.785	5.08373	0.024151	0.883482	0.0011055
YAL011W	No	20	28	17.2539	33.3	0.314439	0.574969	-0.463174	76	78	88.6494	33.3	0.304308	0.581194	0.414544	Reps Disagree
YAL012W	Yes	3055	7061	3356.77	6478.57	0.112362	0.737471	0.260099	4758	4463	5277.05	6478.57	0.134489	0.713822	0.284728	0.8642
YAL013W	No	43	181	68.3912	131.995	0.730845	0.39261	1.12498	259	571	500.279	131.995	1.26	0.26165	1.51761	0.3365
YAL016W	Yes	1964	3551	1901.95	3670.76	0.052161	0.819345	-0.09417	7847	4656	6946.88	3670.76	0.826801	0.363199	-0.37598	0.65828
YAL018C	No	0	5	1.30034	2.50965	2.94331	0.086234	8.01718	35	6	21.3961	2.50965	4.14455	0.041769	-2.16725	Reps Disagree
YAL019W	No	357	401	282.386	545.005	0.352761	0.552554	-0.780923	363	190	304.877	545.005	0.182987	0.668819	-0.5569	0.73743
YAL020C	Yes	133	45	78.158	150.845	7.0621	0.007873	-2.51203	513	69	301.305	150.845	7.34895	0.00671	-2.51722	0.00057313
YAL021C	No	1930	1482	1348.94	2603.45	4.96708	0.025834	-1.32966	3063	1332	2396.44	2603.45	2.07177	0.150047	-0.824282	0.025401
YAL022C	Yes	870	151	474.119	915.05	10.9417	0.00094	-3.47507	1041	325	731.539	915.05	2.80531	0.093953	-1.30239	0.00091292
YAL023C	Yes	7037	13756	7082.23	13668.7	0.000489	0.982358	0.018428	9560	8614	10373.5	13668.7	0.073719	0.785997	0.226742	0.9718
YAL024C	Yes	154	215	132.699	256.11	0.243315	0.621822	-0.467195	176	145	182.156	256.11	0.010722	0.917527	0.097547	Reps Disagree
YAL025C	Yes	46	67	40.3575	77.89	0.12485	0.723833	-0.406074	73	74	84.5519	77.89	0.120532	0.728458	0.396698	Reps Disagree
YAL027W	Yes	17	31	16.5311	31.905	0.008532	0.926407	-0.081867	109	29	73.3312	31.905	2.91559	0.087727	-1.53313	0.28526
YAL028W	No	31	511	147.883	285.415	2.92928	0.086986	3.09438	462	1467	1183.6	285.415	1.75856	0.184805	2.04397	0.082474
YAL029C	No	775	561	532.837	1028.38	2.93998	0.086412	-1.4148	1083	743	1023.97	1028.38	0.047361	0.82772	-0.166529	0.26019
YAL031C	Yes	221	572	258.687	499.265	0.622881	0.429979	0.423368	705	1136	1090.16	499.265	3.75396	0.052682	1.06534	0.10845
YAL032C	Yes	51	172	70.0596	135.215	1.174	0.278581	0.805239	153	306	275.201	135.215	3.27745	0.070238	1.37707	0.096542
YAL033W	No	23	97	36.6295	70.695	0.817296	0.365972	1.12775	141	302	266.604	70.695	1.3704	0.241743	1.47592	0.30302
YAL034C	Yes	148	705	256.642	495.32	1.06871	0.301237	1.30343	1145	2200	2001.07	495.32	1.09858	0.294577	1.31923	0.30367
YAL034W-A	Yes	12	55	20.2487	39.08	0.254879	0.613661	1.2478	9	7	9.04546	39.08	3.6e-05	0.995207	0.0145	0.91188
YAL035W	Yes	2287	959	1391.95	2686.45	31.6307	0	-2.20245	6890	1603	4485.91	2686.45	22.216	2e-06	-1.72666	1.4411e-12
YAL036C	Yes	339	684	346.702	669.135	0.009313	0.92312	0.06411	499	915	843.656	669.135	3.16816	0.075087	1.2518	0.25432
YAL037W	No	46	22	28.6995	55.39	14.3363	0.000153	-2.01273	126	46	92.8701	55.39	6.71412	0.009565	-1.07665	2.1111e-05
YAL038W	Yes	107513	307542	133431	257521	1.55794	0.211967	0.567671	242357	256831	287952	257521	1.03532	0.308912	0.460755	0.24398
YAL039C	Yes	414	320	289.902	559.51	2.61874	0.105608	-1.32016	1911	432	1236.02	559.51	4.30735	0.037948	-1.76815	0.026128
YAL040C	Yes	667	516	467.179	901.655	1.47444	0.224647	-1.31892	3670	1762	2979.16	901.655	0.435358	0.509372	-0.681496	0.36249
YAL041W	Yes	421	1792	674.749	1302.27	7.21649	0.007224	1.14108	1684	2351	2368.62	1302.27	4.32321	0.037596	0.858452	0.0025016
YAL042W	Yes	700	1229	668.394	1290	0.144118	0.704221	-0.136543	1949	1575	1997.23	1290	0.038148	0.845146	0.069687	Reps Disagree
YAL043C	No	377	821	401.194	774.305	0.222861	0.636868	0.174217	911	981	1092.51	774.305	1.72703	0.188791	0.483872	0.37493
YAL044C	Yes	661	376	427.909	825.865	3.3259	0.068197	-1.76252	552	553	635.091	825.865	0.191618	0.661573	0.379681	Reps Disagree
YAL044W-A	Yes	106	191	102.482	197.79	0.016805	0.896854	-0.099092	191	140	186.409	197.79	0.00868	0.925772	-0.071076	0.98471
YAL046C	No	39	52	32.9715	63.635	0.886847	0.346333	-0.533563	96	89	105.792	63.635	0.262305	0.608541	0.267841	Reps Disagree
YAL047C	Yes	26	31	21.0311	40.59	0.242423	0.622462	-0.694844	34	85	72.1948	40.59	1.26244	0.261191	1.699	Reps Disagree
YAL048C	Yes	244	469	243.503	469.96	0.000291	0.986391	-0.005894	721	734	837.123	469.96	1.42686	0.232278	0.40285	Reps Disagree
YAL049C	Yes	262	917	368.565	711.33	3.70599	0.054217	0.858754	960	1034	1151.43	711.33	1.24979	0.263592	0.4842	0.075002
YAL051W	Yes	365	397	285.35	550.725	5.51903	0.018811	-0.827358	1285	527	984.708	550.725	6.94887	0.008387	-0.908824	0.0015389
YAL053W	Yes	3173	4107	2650.49	5115.44	1.11828	0.29029	-0.576363	9428	3776	7165.95	5115.44	2.87144	0.090164	-0.943023	0.12152
YAL054C	Yes	207	224	161.531	311.755	0.205854	0.650037	-0.834733	665	2094	1692.24	311.755	0.961945	0.326697	2.03191	Reps Disagree
YAL055W	Yes	13	48	18.9352	36.545	0.916782	0.338321	0.935922	31	29	34.3312	36.545	0.08893	0.765542	0.280854	0.60889
YAL058W	Yes	76	155	78.1554	150.84	0.043409	0.834957	0.079596	122	177	175.935	150.84	5.85359	0.015545	0.913938	0.069368
YAL060W	Yes	874	3866	1438.55	2776.41	4.78177	0.028762	1.19654	1809	4464	3803.2	2776.41	8.55999	0.003436	1.68021	0.0010103
YAL061W	No	148	190	123.223	237.82	0.180452	0.670985	-0.588199	1215	534	954.253	237.82	0.336624	0.561785	-0.808975	0.74472
YAR002C-A	Yes	1898	1052	1221.54	2357.57	5.44586	0.019615	-1.79995	2189	652	1517.88	2357.57	3.46513	0.062676	-1.37026	0.0094677
YAR002W	Yes	231	153	155.137	299.415	4.34592	0.037098	-1.54296	483	125	322.669	299.415	4.52252	0.033452	-1.57302	0.0095454
YAR003W	Yes	221	627	272.935	526.765	0.73295	0.391929	0.555818	740	320	577.792	526.765	1.60392	0.205348	-0.832384	Reps Disagree
YAR007C	Yes	285	632	306.231	591.025	0.245819	0.620034	0.200362	1134	626	973.494	591.025	1.42996	0.231771	-0.480116	Reps Disagree
YAR008W	Yes	31	310	95.8109	184.915	17.754	2.5e-05	2.37333	94	244	205.442	184.915	11.7746	0.0006	1.75322	2.8693e-07
YAR014C	Yes	150	341	163.342	315.25	0.069041	0.792739	0.236208	235	207	251.916	315.25	0.046558	0.829165	0.19404	0.93312
YAR015W	Yes	248	402	228.145	440.32	0.062011	0.803345	-0.251745	205	293	292.76	440.32	0.732779	0.391984	0.892346	Reps Disagree
YAR018C	Yes	15	97	32.6295	62.975	1.35629	0.244181	1.74442	28	37	38.026	62.975	0.315841	0.574118	0.779168	0.41563
YAR019C	No	294	374	243.891	470.71	0.851959	0.355999	-0.601379	1063	830	1070.46	470.71	0.000999	0.974791	0.020111	Reps Disagree
YBL004W	No	2580	3578	2216.94	4278.7	1.3295	0.248894	-0.476819	5620	3141	4849.61	4278.7	1.25326	0.262931	-0.462277	0.24387
YBL005W	Yes	373	1639	611.111	1179.44	4.67959	0.030523	1.18697	1838	1479	1879.39	1179.44	0.015072	0.902292	0.063555	0.12647
YBL006C	Yes	69	247	98.4896	190.085	1.43852	0.230379	0.891242	313	196	283.773	190.085	0.174378	0.67625	-0.298239	Reps Disagree
YBL007C	No	2269	2269	1722.32	3324.09	7.73785	0.005408	-0.948601	4904	3225	4546.16	3324.09	0.479316	0.488732	-0.22759	0.01833
YBL010C	Yes	31	37	25.0855	48.415	0.283948	0.594125	-0.693344	32	8	21.1948	48.415	1.23887	0.265689	-1.62293	0.44926
YBL011W	Yes	715	1653	785.738	1516.47	0.066336	0.796749	0.260471	4909	2077	3803.2	1516.47	0.693578	0.40495	-0.863858	Reps Disagree
YBL014C	Yes	193	847	315.93	609.745	4.90834	0.026727	1.18516	405	729	675.877	609.745	5.24742	0.021979	1.22507	0.0049579
YBL015W	Yes	262	1868	614.938	1186.83	1.53047	0.216043	1.88525	2126	7073	5655.86	1186.83	1.81368	0.178067	2.11125	0.1638
YBL016W	Yes	7	116	33.5518	64.755	2.39354	0.121837	3.10202	140	395	326.494	64.755	1.29011	0.256028	1.87349	0.13936
YBL020W	No	616	550	450.487	869.44	9.89857	0.001654	-1.1121	1796	820	1430.47	869.44	4.9462	0.026148	-0.754022	0.00047786
YBL021C	Yes	27	23	19.4585	37.555	1.97246	0.160187	-1.17993	116	44	86.5714	37.555	1.77897	0.182276	-1.02148	0.13237
YBL023C	Yes	293	392	248.054	478.745	2.29368	0.129902	-0.528648	684	398	600.442	478.745	1.40782	0.235418	-0.404158	0.13723
YBL024W	Yes	460	740	421.71	813.9	0.126472	0.722119	-0.262709	1710	1341	1725.78	813.9	0.001292	0.971324	0.026383	Reps Disagree
YBL025W	Yes	7	57	18.2668	35.255	11.7847	0.000597	2.07693	31	55	51.2143	35.255	6.50949	0.01073	1.20423	8.3034e-05
YBL028C	Yes	9	13	7.86788	15.185	0.181027	0.670492	-0.418086	40	32	40.7792	15.185	0.004321	0.947589	0.055142	Reps Disagree
YBL029C-A	Yes	28	271	84.2073	162.52	24.174	1e-06	2.32619	50	332	240.584	162.52	37.5757	0	3.10825	2.7756e-14
YBL029W	No	46	13	26.3679	50.89	6.47653	0.010931	-2.77172	62	19	43.3377	50.89	2.15781	0.141847	-1.3292	0.011581
YBL030C	Yes	2919	6369	3109.5	6001.34	0.167986	0.681908	0.176992	8577	6512	8517.07	6001.34	0.00222	0.962418	-0.020303	Reps Disagree
YBL031W	Yes	14	41	17.6218	34.01	0.421403	0.516238	0.601596	25	19	24.8377	34.01	0.00041	0.983839	-0.018859	Reps Disagree
YBL033C	Yes	126	362	156.782	302.59	0.961259	0.32687	0.573965	290	428	422.922	302.59	2.51623	0.112679	0.938628	0.15843
YBL034C	Yes	377	302	266.738	514.805	1.27739	0.258385	-1.26862	290	210	281.364	514.805	0.007001	0.933316	-0.088594	0.58415
YBL036C	No	49	327	109.215	210.785	3.77107	0.052146	1.78984	202	125	182.169	210.785	0.146942	0.701475	-0.315358	Reps Disagree
YBL037W	Yes	217	785	311.868	601.905	6.60652	0.010161	0.906397	763	800	900.981	601.905	1.74539	0.186458	0.445387	0.013771
YBL038W	Yes	48	67	41.3575	79.82	0.397047	0.528618	-0.467474	280	117	215.974	79.82	1.48472	0.223037	-0.881849	0.36996
YBL039C	Yes	545	1290	606.697	1170.92	0.152756	0.695915	0.294442	2744	2287	2857.06	1170.92	0.023262	0.878778	0.114246	0.91229
YBL041W	Yes	303	1464	530.775	1024.39	3.35257	0.0671	1.32393	2042	1956	2291.13	1024.39	0.216857	0.641445	0.314993	0.17843
YBL045C	No	1859	2358	1540.38	2972.93	3.27954	0.070149	-0.605564	4017	3467	4259.8	2972.93	0.251161	0.616259	0.164639	Reps Disagree
YBL049W	Yes	38	215	74.6995	144.17	2.16507	0.141178	1.55166	160	733	555.974	144.17	4.70504	0.030074	2.57281	0.027436
YBL051C	No	459	325	313.697	605.435	7.61729	0.005781	-1.44666	758	515	713.416	605.435	0.140106	0.708175	-0.180556	0.026604
YBL052C	Yes	61	83	52.0026	100.365	0.271367	0.602416	-0.504299	108	66	96.8571	100.365	0.120672	0.728306	-0.333424	0.8002
YBL054W	Yes	153	44	87.899	169.645	5.96941	0.014556	-2.74656	266	77	183	169.645	2.25729	0.132987	-1.41143	0.014029
YBL055C	No	267	268	202.93	391.655	3.28591	0.069877	-0.943208	747	451	666.357	391.655	0.496673	0.480965	-0.350911	0.14764
YBL056W	Yes	656	704	510.383	985.04	0.835533	0.360677	-0.846721	4460	1186	3000.13	985.04	2.44288	0.118059	-1.53387	0.17698
YBL057C	Yes	93	327	131.215	253.245	5.27888	0.021586	0.865387	300	410	416.234	253.245	5.31451	0.021149	0.827731	0.0039679
YBL058W	Yes	317	728	347.101	669.905	0.270995	0.602665	0.250855	1038	539	869	669.905	1.37936	0.240211	-0.56838	Reps Disagree
YBL060W	No	86	145	80.5648	155.49	0.17049	0.679677	-0.194957	198	108	169.13	155.49	1.12769	0.288269	-0.497399	0.51529
YBL061C	Yes	209	81	125.484	242.185	4.49167	0.03406	-2.31611	220	58	147.662	242.185	2.40355	0.12106	-1.54631	0.026765
YBL063W	Yes	64	41	42.6218	82.26	1.5374	0.215005	-1.59105	72	15	45.7403	82.26	1.95721	0.161812	-1.88596	0.15163
YBL064C	Yes	181	1064	366.148	706.665	10.9283	0.000947	1.60684	904	1059	1139.66	706.665	1.86277	0.172305	0.605378	0.0015862
YBL066C	Yes	413	805	415.049	801.045	0.000903	0.976025	0.014246	1559	1421	1702.23	801.045	0.267287	0.605157	0.243355	0.90165
YBL067C	Yes	214	627	269.435	520.01	0.927453	0.335526	0.602254	1230	665	1046.82	520.01	0.682019	0.408892	-0.510162	Reps Disagree
YBL068W	No	225	455	230.376	444.625	0.037737	0.845972	0.067341	684	719	808.883	444.625	1.76436	0.184082	0.449065	0.44533
YBL069W	Yes	43	386	121.5	234.495	15.1175	0.000101	2.21759	101	416	320.63	234.495	17.6627	2.6e-05	2.4193	5.5269e-08
YBL074C	Yes	53	199	78.0544	150.645	2.35819	0.124626	0.960103	153	125	157.669	150.645	0.020417	0.88638	0.085466	0.35383
YBL076C	Yes	7842	6284	5548.98	10709.5	10.8693	0.000978	-1.26814	18770	6362	13516.2	10709.5	9.62937	0.001915	-1.18381	2.6564e-05
YBL078C	Yes	39	197	70.5363	136.135	2.2299	0.135362	1.38805	218	127	191.468	136.135	0.21885	0.639917	-0.40243	Reps Disagree
YBL079W	No	1165	1748	1035.35	1998.22	1.19106	0.275116	-0.363226	2552	2220	2717.56	1998.22	0.285247	0.593283	0.176001	Reps Disagree
YBL080C	No	41	457	138.894	268.065	13.6608	0.000219	2.5299	232	362	351.065	268.065	3.23849	0.071927	1.01893	0.00018993
YBL084C	No	140	308	149.793	289.1	0.269253	0.603833	0.188903	316	485	472.935	289.1	7.50428	0.006155	0.99513	0.024512
YBL085W	No	184	260	159.358	307.56	0.118709	0.730439	-0.449795	222	93	171.39	307.56	0.430162	0.51191	-0.878187	0.74175
YBL086C	Yes	28	42	24.8808	48.02	0.152672	0.695995	-0.363638	81	48	71.6688	48.02	0.174623	0.676035	-0.377818	0.82525
YBL089W	Yes	219	415	217.013	418.835	0.005771	0.939446	-0.02642	671	355	566.019	418.835	2.4902	0.114557	-0.541424	0.34752
YBL090W	Yes	27	43	24.6399	47.555	0.105898	0.744863	-0.277224	47	22	37.7857	47.555	0.675378	0.411183	-0.718088	0.66868
YBL091C	Yes	384	254	257.803	497.56	16.0728	6.1e-05	-1.54488	859	241	585.994	497.56	14.9819	0.000109	-1.45656	1.3122e-07
YBL093C	Yes	221	234	171.122	330.265	5.66967	0.017261	-0.866139	523	308	461.5	330.265	1.26455	0.260792	-0.386811	0.028824
YBL095W	Yes	130	346	154.637	298.45	0.584611	0.444511	0.46366	614	638	721.286	298.45	0.527305	0.467742	0.432387	0.53447
YBL098W	Yes	239	2372	734.008	1416.63	8.97435	0.002738	2.36242	341	1900	1404.27	1416.63	11.3253	0.000765	2.85522	2.9468e-05
YBL099W	Yes	5240	7850	4653.68	8981.6	0.354439	0.551611	-0.365475	19552	15549	19872.8	8981.6	0.005823	0.939174	0.046575	Reps Disagree
YBL101C	Yes	458	1018	492.731	950.97	0.15411	0.694638	0.203717	1370	1760	1827.86	950.97	1.97025	0.160421	0.738469	0.35596
YBL102W	Yes	243	535	260.101	501.995	0.303476	0.581711	0.189982	603	507	630.721	501.995	0.140895	0.707393	0.126897	0.77689
YBL103C	Yes	80	342	128.601	248.2	4.83157	0.027943	1.14732	215	398	365.942	248.2	5.98163	0.014456	1.2655	0.0035604
YBL104C	No	170	330	170.492	329.05	0.000329	0.985533	0.00833	327	266	336.227	329.05	0.030063	0.862347	0.079205	0.98812
YBL105C	Yes	703	646	518.858	1001.39	2.04686	0.15252	-1.07059	1343	1003	1322.8	1001.39	0.003804	0.950818	-0.044068	0.42503
YBL106C	Yes	331	1402	528.712	1020.41	7.02884	0.008021	1.13398	586	1258	1109.88	1020.41	11.2729	0.000786	1.47923	8.1836e-05
YBL107C	Yes	4	80	22.7254	43.86	3.67171	0.055344	3.37333	18	44	37.5714	43.86	1.46484	0.226162	1.66658	0.067348
YBR002C	Yes	124	252	127.285	245.66	0.011643	0.914073	0.074483	268	139	224.26	245.66	0.666334	0.414333	-0.570078	Reps Disagree
YBR003W	Yes	385	1109	479.806	926.025	0.823071	0.364284	0.577728	1599	1768	1947.55	926.025	0.681448	0.409089	0.522018	0.43271
YBR004C	Yes	659	536	468.36	903.935	12.0415	0.00052	-1.24665	1650	799	1343.83	903.935	3.87713	0.048948	-0.669129	0.00029486
YBR005W	No	70	165	77.7461	150.05	0.019693	0.888399	0.288438	360	1868	1392.99	150.05	1.09995	0.294277	2.7525	0.61217
YBR006W	No	374	1010	448.658	865.91	1.50744	0.21953	0.484644	1614	1078	1507	865.91	0.280448	0.596408	-0.205214	Reps Disagree
YBR007C	No	163	208	135.386	261.295	0.211577	0.645534	-0.596889	119	86	115.344	261.295	0.005043	0.943387	-0.091483	0.91102
YBR008C	No	140	134	104.715	202.1	2.79229	0.094719	-1.01179	617	105	376.682	202.1	10.4714	0.001212	-2.17781	0.0011566
YBR011C	Yes	4037	7318	3914.35	7554.7	0.075001	0.78419	-0.090435	9066	7311	9280.4	7554.7	0.040882	0.839765	0.066672	Reps Disagree
YBR014C	Yes	108	227	112.808	217.72	0.10492	0.746004	0.12306	241	179	236.734	217.72	0.019479	0.889003	-0.052004	Reps Disagree
YBR015C	No	1948	2125	1524.52	2942.32	5.43116	0.019781	-0.823132	5260	2137	4017.66	2942.32	6.77241	0.009258	-0.922406	0.001759
YBR016W	No	80	59	55.285	106.7	0.659615	0.416696	-1.38789	824	230	561.351	106.7	0.735558	0.391087	-1.46394	0.45862
YBR017C	No	687	1315	684.174	1320.45	0.000814	0.977243	-0.01192	1019	1286	1344.56	1320.45	2.80502	0.093969	0.712806	Reps Disagree
YBR018C	Yes	4	9	4.33161	8.36	0.045386	0.831297	0.221324	60	4	32.5974	8.36	10.5032	0.001192	-3.52982	Reps Disagree
YBR019C	Yes	9	56	19.0078	36.685	7.46533	0.00629	1.68883	58	52	62.7662	36.685	0.204493	0.651119	0.219528	0.026612
YBR020W	Yes	85	124	74.6244	144.025	0.501406	0.478883	-0.403795	123	232	212.149	144.025	4.82019	0.028128	1.29254	Reps Disagree
YBR021W	Yes	257	415	236.013	455.505	0.119729	0.729328	-0.257258	238	668	552.766	455.505	4.94115	0.026225	1.86596	Reps Disagree
YBR022W	Yes	18	135	43.9741	84.87	3.11958	0.077357	1.95829	49	133	110.864	84.87	2.85196	0.091262	1.81764	0.042029
YBR024W	Yes	62	192	80.7409	155.83	0.787896	0.374737	0.682165	441	238	375.045	155.83	0.47153	0.492284	-0.512747	Reps Disagree
YBR025C	Yes	2516	2371	1872.25	3613.44	9.09255	0.002567	-1.03424	7051	2388	5076.15	3613.44	11.721	0.000618	-1.18495	2.2767e-05
YBR026C	Yes	415	240	269.676	520.475	5.13225	0.023485	-1.73868	582	270	466.325	520.475	1.08807	0.2969	-0.73099	0.041598
YBR028C	Yes	77	118	69.0699	133.305	0.389904	0.53235	-0.332744	340	157	271.948	133.305	2.02704	0.154522	-0.737701	0.28773
YBR029C	Yes	2621	4290	2421.9	4674.27	0.139264	0.709014	-0.237741	7682	2953	5758.53	4674.27	2.30107	0.129285	-1.00223	0.31071
YBR030W	Yes	214	322	190.42	367.51	0.357283	0.550019	-0.359151	416	693	658	367.51	3.22299	0.072611	1.11334	Reps Disagree
YBR033W	Yes	59	98	54.8886	105.935	0.243671	0.621567	-0.216534	127	128	146.617	105.935	0.86585	0.352107	0.388385	Reps Disagree
YBR034C	Yes	203	709	285.179	550.395	0.516653	0.472273	0.855705	1556	2434	2358.52	550.395	0.72483	0.394564	1.02256	0.49943
YBR035C	No	475	1283	569.883	1099.88	1.04188	0.307385	0.484921	1083	1118	1267.47	1099.88	0.800667	0.370894	0.422957	0.36157
YBR036C	Yes	2445	3033	2008.25	3875.93	3.33751	0.067717	-0.63769	9118	4396	7413.55	3875.93	3.75636	0.052607	-0.675456	0.023645
YBR037C	Yes	66	62	49.0622	94.69	1.33447	0.248011	-1.0388	255	122	206.721	94.69	0.641785	0.423065	-0.686546	0.34148
YBR038W	No	394	2211	769.798	1485.71	3.43815	0.063707	1.53983	1234	1073	1313.75	1485.71	0.05317	0.817636	0.175377	0.206
YBR039W	Yes	974	3053	1277.93	2466.41	4.31907	0.037688	0.699633	2332	3626	3520.55	2466.41	8.79224	0.003025	1.01388	0.0011491
YBR040W	Yes	3	13	4.86788	9.395	1.04106	0.307576	1.16688	10	34	27.0779	9.395	4.33312	0.037378	2.1426	0.062836
YBR041W	No	874	1538	835.446	1612.41	0.078076	0.779922	-0.133251	3810	2179	3319.94	1612.41	0.806054	0.369289	-0.429055	0.64652
YBR042C	Yes	160	856	301.762	582.4	4.04263	0.044365	1.47094	1058	1331	1393.29	582.4	1.07548	0.29971	0.708241	0.070741
YBR043C	Yes	455	378	325.427	628.075	3.23561	0.072054	-1.21608	995	923	1096.85	628.075	0.17796	0.673132	0.268704	Reps Disagree
YBR047W	Yes	14	48	19.4352	37.51	0.310863	0.577151	0.829007	46	35	45.7273	37.51	0.000144	0.990414	-0.017209	Reps Disagree
YBR050C	Yes	5	7	4.31347	8.325	0.16829	0.681636	-0.463174	45	39	47.8247	8.325	0.042354	0.836946	0.170619	Reps Disagree
YBR052C	Yes	171	602	241.459	466.015	1.8943	0.168718	0.867166	916	677	897.61	466.015	0.009507	0.922325	-0.059122	Reps Disagree
YBR053C	No	410	3213	1037.38	2002.15	8.93002	0.002805	2.02162	253	2907	2014.16	2002.15	18.6873	1.5e-05	3.89939	7.758e-07
YBR056W	Yes	432	677	391.389	755.38	0.17157	0.67872	-0.300476	2181	913	1683.36	755.38	1.40501	0.235887	-0.879233	0.4534
YBR057C	No	59	124	61.6244	118.935	0.023634	0.87782	0.122952	148	102	140.234	118.935	0.040755	0.840013	-0.159958	Reps Disagree
YBR058C-A	Yes	161	231	140.345	270.865	1.31974	0.250639	-0.427769	366	225	329.104	270.865	0.803479	0.370055	-0.324849	0.3133
YBR061C	Yes	81	213	95.6813	184.665	0.66687	0.414145	0.446259	234	229	265.701	184.665	0.420443	0.516716	0.345909	0.54393
YBR063C	No	63	90	54.8161	105.795	0.331966	0.564504	-0.434028	123	121	140.071	105.795	0.228668	0.632513	0.353418	Reps Disagree
YBR065C	No	56	66	45.0984	87.04	0.578024	0.447088	-0.711562	70	78	85.6494	87.04	0.333111	0.563833	0.533189	Reps Disagree
YBR066C	Yes	54	22	32.6995	63.11	1.14451	0.284702	-2.24406	6	76	52.3506	63.11	2.11098	0.146245	4.04003	Reps Disagree
YBR068C	No	91	35	54.5674	105.315	4.43762	0.035155	-2.32711	149	116	149.825	105.315	0.000309	0.985969	0.015882	Reps Disagree
YBR069C	No	44	36	31.3264	60.46	6.72944	0.009483	-1.23811	94	28	65.1818	60.46	9.0681	0.002601	-1.37016	0.00028639
YBR070C	Yes	176	314	169.347	326.84	0.006118	0.937654	-0.113412	90	59	83.3117	326.84	0.025043	0.87426	-0.23214	0.98268
YBR071W	Yes	216	354	199.71	385.44	0.097795	0.754492	-0.235883	282	226	287.753	385.44	0.005849	0.939037	0.057697	Reps Disagree
YBR072W	Yes	153	368	171.837	331.645	0.022781	0.880028	0.317573	99	259	217.682	331.645	0.562786	0.45314	1.76452	0.76539
YBR073W	No	71	168	79.0233	152.515	0.069516	0.792043	0.293969	196	73	145.403	152.515	0.818607	0.365588	-1.04782	Reps Disagree
YBR077C	No	57	113	57.7746	111.505	0.003397	0.953522	0.038688	157	52	112.266	111.505	3.04669	0.080902	-1.21711	Reps Disagree
YBR085C-A	No	557	19051	5213.99	10063	61.9725	0	4.14745	2435	22033	15524.6	10063	55.3794	0	3.55474	0
YBR086C	Yes	2053	1902	1519.25	2932.14	3.79985	0.051257	-1.05882	9216	2263	6077.48	2932.14	8.24432	0.004088	-1.64883	0.0019845
YBR087W	Yes	121	337	147.806	285.265	0.726742	0.393941	0.529141	661	347	555.825	285.265	0.814945	0.366662	-0.552645	Reps Disagree
YBR088C	Yes	91	483	170.63	329.315	6.3149	0.011973	1.45948	169	479	395.539	329.315	9.66909	0.001874	1.88007	0.00026261
YBR089W	No	0	1	0.264067	0.50965	0.678193	0.41021	5.69526	1	0	0.506494	0.50965	0.798069	0.371671	-6.26679	Reps Disagree
YBR091C	Yes	70	81	55.9845	108.05	1.67725	0.195291	-0.738034	128	109	134.779	108.05	0.071292	0.789465	0.145254	Reps Disagree
YBR094W	Yes	307	694	333.293	643.255	0.078199	0.779754	0.228096	974	1947	1751.29	643.255	2.498	0.113991	1.37633	0.30402
YBR095C	Yes	127	119	94.329	182.055	0.557524	0.455259	-1.04247	259	72	176.253	182.055	1.02609	0.311079	-1.46981	0.41843
YBR096W	Yes	797	573	546.946	1055.61	3.79919	0.051278	-1.42464	1182	462	891	1055.61	1.93798	0.163888	-0.978196	0.048566
YBR098W	Yes	50	96	49.8705	96.25	5.2e-05	0.994259	-0.007495	58	68	73.1558	96.25	0.326659	0.567633	0.606551	Reps Disagree
YBR099C	No	17	4	9.53627	18.405	5.74306	0.016554	-3.03606	38	2	20.2987	18.405	7.68023	0.005583	-3.87086	0.00095092
YBR101C	Yes	305	382	251.464	485.325	0.671025	0.412694	-0.623837	847	234	575.448	485.325	3.31489	0.068655	-1.47878	0.12931
YBR102C	Yes	163	245	144.972	279.795	0.349902	0.554169	-0.360691	327	374	406.357	279.795	0.882266	0.347582	0.570817	Reps Disagree
YBR103W	Yes	83	961	290.464	560.595	11.6564	0.00064	2.58475	243	1837	1314.36	560.595	15.4517	8.5e-05	3.29539	9.6025e-07
YBR104W	Yes	108	831	269.285	519.72	3.74965	0.052819	1.99522	734	1684	1460.51	519.72	2.61123	0.10611	1.57511	0.03466
YBR105C	Yes	290	395	247.332	477.35	0.076615	0.781938	-0.502801	2666	2880	3203.13	477.35	0.072623	0.787556	0.488462	Reps Disagree
YBR106W	Yes	753	4368	1508.11	2910.64	3.54502	0.059724	1.58765	4455	4055	4860.62	2910.64	0.098629	0.753481	0.241346	0.18455
YBR107C	Yes	14	44	18.399	35.51	0.976605	0.323039	0.703476	27	83	67.3961	35.51	7.43955	0.006381	1.99722	0.014808
YBR109C	Yes	456	2046	758.052	1463.04	11.9386	0.00055	1.2171	1743	2389	2422.8	1463.04	6.03871	0.013995	0.831904	9.8304e-05
YBR110W	Yes	394	957	444.927	858.71	0.276355	0.599101	0.331722	1005	449	794.058	858.71	1.48987	0.222236	-0.785339	Reps Disagree
YBR114W	Yes	220	454	227.617	439.3	0.013295	0.908206	0.096588	883	1163	1196.69	439.3	0.826246	0.36336	0.774435	0.69587
YBR117C	No	55	968	278.277	537.075	4.83421	0.0279	3.1889	298	2795	1963.94	537.075	5.44295	0.019647	3.60653	0.0046644
YBR120C	Yes	9	60	20.044	38.685	6.24149	0.012479	1.78836	25	80	64.4481	38.685	9.28106	0.002315	2.05514	0.00033089
YBR121C	Yes	1712	3831	1848.49	3567.58	0.22448	0.635648	0.213437	6713	5073	6650.66	3567.58	0.003633	0.951934	-0.027049	Reps Disagree
YBR122C	No	75	317	119.624	230.875	3.15824	0.075544	1.13092	462	399	490.091	230.875	0.077629	0.780536	0.165566	0.22588
YBR123C	Yes	47	124	55.6244	107.355	0.241843	0.622878	0.451007	135	85	122.695	107.355	0.102731	0.748577	-0.290355	Reps Disagree
YBR124W	No	2	0	1.00259	1.935	2.39868	0.121438	-8.59246	4	1	2.64935	1.935	0.907035	0.340902	-1.62293	0.17323
YBR125C	Yes	154	436	189.953	366.61	0.528893	0.467073	0.552797	992	913	1088.86	366.61	0.119136	0.729973	0.257344	0.70782
YBR126C	Yes	3534	12706	5058.71	9763.31	2.17612	0.140168	0.897535	19828	12316	17911.4	9763.31	0.274519	0.600316	-0.309936	Reps Disagree
YBR127C	Yes	7707	5864	5372.67	10369.3	14.6671	0.000128	-1.34289	16266	6204	12161.6	10369.3	8.86576	0.002906	-1.01352	5.8896e-06
YBR128C	Yes	17	39	18.6036	35.905	0.078503	0.779336	0.249339	104	80	103.948	35.905	3e-06	0.998603	-0.001442	Reps Disagree
YBR129C	Yes	89	43	55.6399	107.385	2.40252	0.12114	-1.99807	500	210	386.364	107.385	0.597405	0.43957	-0.874469	0.20942
YBR130C	Yes	51	51	38.7124	74.715	0.756543	0.384412	-0.948601	139	61	109.11	74.715	0.579472	0.446519	-0.811134	0.47414
YBR131W	No	92	139	82.0104	158.28	0.166064	0.683634	-0.353222	176	84	142.545	158.28	0.617318	0.432046	-0.690045	0.65557
YBR132C	Yes	343	552	314.505	606.995	0.367399	0.544425	-0.262141	1490	542	1096.95	606.995	5.89985	0.015142	-1.08188	0.0478
YBR133C	Yes	555	1591	689.676	1331.08	0.445705	0.504382	0.570773	1978	680	1430.56	1331.08	1.71358	0.190521	-1.16337	Reps Disagree
YBR137W	Yes	247	643	290.08	559.855	0.290865	0.589666	0.431707	190	537	443.701	559.855	4.30428	0.038017	1.87599	0.10756
YBR138C	Yes	31	53	29.2306	56.415	0.011916	0.913076	-0.174877	33	24	32.0844	56.415	0.002593	0.959388	-0.082362	0.99197
YBR139W	Yes	1047	3424	1410.55	2722.36	5.08299	0.024162	0.76082	3287	3261	3761.03	2722.36	1.22642	0.268104	0.365613	0.039122
YBR141C	Yes	45	48	34.9352	67.425	3.58356	0.058354	-0.855491	95	65	89.7078	67.425	0.181548	0.670046	-0.170418	0.16585
YBR143C	No	468	421	343.067	662.12	3.75812	0.052551	-1.10129	2011	744	1488.62	662.12	3.55337	0.059425	-1.05747	0.021139
YBR146W	Yes	278	296	215.684	416.27	5.27306	0.021658	-0.858089	1054	420	799.727	416.27	6.7735	0.009252	-0.950344	0.0019067
YBR147W	Yes	160	499	209.275	403.9	3.79954	0.051267	0.692367	361	630	589.591	403.9	10.9137	0.000955	1.18042	0.00053464
YBR148W	No	17	6	10.0544	19.405	4.55413	0.032839	-2.4511	13	14	15.5909	19.405	0.256478	0.61255	0.483985	Reps Disagree
YBR151W	Yes	152	579	226	436.18	1.41881	0.233599	0.980891	895	1174	1209.84	436.18	0.909129	0.340346	0.768542	0.28081
YBR154C	Yes	147	130	107.179	206.855	2.89871	0.088651	-1.1259	272	86	191.844	206.855	3.68021	0.055062	-1.28413	0.030861
YBR155W	Yes	52	32	34.2902	66.18	0.926595	0.335749	-1.64904	31	15	25.2403	66.18	0.172869	0.677575	-0.670236	0.56433
YBR156C	Yes	21	15	14.386	27.765	1.03079	0.309974	-1.43403	23	7	16.0455	27.765	0.863473	0.352769	-1.33914	0.35136
YBR157C	Yes	27	3	14.2772	27.555	13.3637	0.000257	-4.11853	114	17	68.039	27.555	10.4484	0.001228	-2.36836	5.0296e-06
YBR158W	No	365	142	219.288	423.225	30.4297	0	-2.31061	796	111	470.078	423.225	34.2861	0	-2.46514	6.1062e-15
YBR162C	Yes	3749	4047	2922.95	5641.28	2.3617	0.124346	-0.838254	10429	7847	10310	5641.28	0.00395	0.949888	-0.033318	0.37042
YBR162W-A	Yes	118	406	164.181	316.87	4.31295	0.037823	0.834092	201	375	344.006	316.87	9.63988	0.001904	1.27676	0.00075894
YBR163W	Yes	322	401	264.886	511.23	0.614287	0.433178	-0.632059	1406	963	1328.32	511.23	0.045719	0.830687	-0.168919	0.72763
YBR164C	No	88	347	133.896	258.42	3.56089	0.059156	1.03076	393	302	392.604	258.42	3.2e-05	0.995491	-0.002911	Reps Disagree
YBR165W	Yes	65	297	109.443	211.225	1.77483	0.182786	1.24335	463	495	552.929	211.225	0.29147	0.58928	0.473486	0.34773
YBR166C	Yes	126	497	191.756	370.09	6.68128	0.009743	1.03122	493	406	510.136	370.09	0.066662	0.79626	0.096962	0.045454
YBR167C	Yes	9	80	25.2254	48.685	3.62529	0.056908	2.2034	85	187	163.929	48.685	2.23438	0.13497	1.51457	0.045079
YBR168W	Yes	73	181	83.3912	160.945	0.332496	0.564193	0.36142	276	390	391.247	160.945	1.97276	0.160155	0.875876	0.30758
YBR169C	Yes	527	3479	1164.8	2248.05	6.18076	0.012915	1.7742	2140	3145	3112.21	2248.05	2.01635	0.155613	0.932519	0.014489
YBR170C	Yes	392	1217	511.285	986.78	0.847423	0.357282	0.685803	2047	784	1532.59	986.78	1.76228	0.18434	-1.00752	Reps Disagree
YBR171W	Yes	97	354	140.21	270.605	0.999261	0.317489	0.919092	355	129	261.266	270.605	1.35761	0.243951	-1.08338	Reps Disagree
YBR172C	Yes	260	492	257.461	496.9	0.001601	0.968079	-0.028454	504	439	537.065	496.9	0.062692	0.80229	0.177867	Reps Disagree
YBR173C	No	325	1619	581.93	1123.12	4.45966	0.034704	1.36799	1540	1287	1605.71	1123.12	0.038526	0.844391	0.118151	0.13275
YBR176W	Yes	86	174	88.0777	169.99	0.032734	0.856426	0.068078	216	257	274.883	169.99	3.0826	0.079134	0.627807	0.25019
YBR177C	Yes	2537	3371	2141.82	4133.7	0.655853	0.418028	-0.538548	5906	1551	3960.14	4133.7	4.65256	0.031007	-1.55191	0.069291
YBR179C	Yes	134	409	172.959	333.81	0.328398	0.566604	0.661267	350	182	293.182	333.81	0.243107	0.621971	-0.566347	Reps Disagree
YBR180W	Yes	14	2	7.51814	14.51	6.38473	0.011511	-3.75596	15	0	7.50649	14.51	6.75631	0.009342	-10.1737	0.0010901
YBR182C	Yes	621	424	420.345	811.265	8.12529	0.004365	-1.49913	1412	1021	1368.99	811.265	0.035718	0.850099	-0.090688	0.024479
YBR184W	No	6	19	7.92228	15.29	0.516122	0.472501	0.714364	9	16	14.8896	15.29	1.42981	0.231795	1.20714	0.35175
YBR185C	Yes	90	496	173.497	334.85	9.30912	0.00228	1.51374	365	463	483.149	334.85	2.48363	0.115036	0.720185	0.0024252
YBR192W	Yes	77	185	86.4275	166.805	0.295089	0.586978	0.315994	370	144	278.506	166.805	2.81232	0.093543	-0.984387	Reps Disagree
YBR193C	Yes	56	138	63.7513	123.04	0.368504	0.543821	0.352569	133	92	126.24	123.04	0.072958	0.787077	-0.154651	Reps Disagree
YBR194W	Yes	6	60	18.544	35.79	12.5098	0.000405	2.37333	17	93	68.8896	35.79	21.5159	4e-06	2.82877	3.036e-08
YBR195C	Yes	174	589	239.591	462.41	5.00009	0.025346	0.810579	312	633	567.039	462.41	13.9593	0.000187	1.39773	6.2789e-05
YBR196C	Yes	25452	21779	18368.2	35450.7	4.9639	0.025882	-1.17344	34937	16473	28165.3	35450.7	1.92918	0.164848	-0.707583	0.027549
YBR197C	Yes	33	69	34.3756	66.345	0.016571	0.897572	0.115529	167	174	196.487	66.345	0.251936	0.615715	0.436309	0.88039
YBR198C	Yes	409	227	263.308	508.185	6.8477	0.008876	-1.79801	651	299	519.656	508.185	1.4351	0.230934	-0.745442	0.014737
YBR199W	Yes	677	484	463.889	895.305	11.9093	0.000559	-1.43275	2686	434	1624.82	895.305	24.6197	1e-06	-2.25262	8.8405e-09
YBR200W	Yes	172	374	182.891	352.98	0.193364	0.660132	0.172029	652	522	664.961	352.98	0.021955	0.882208	0.056247	0.89723
YBR201W	No	191	315	177.106	341.815	0.412703	0.520601	-0.226822	430	438	499.416	341.815	1.38498	0.239255	0.403664	Reps Disagree
YBR202W	Yes	363	979	435.127	839.795	0.950166	0.329677	0.482738	1184	1751	1729.01	839.795	3.49266	0.061641	0.94158	0.099497
YBR205W	Yes	354	1950	682.181	1316.61	4.22535	0.039824	1.51305	677	1939	1597.59	1316.61	6.07838	0.013685	1.89515	0.0046404
YBR210W	Yes	42	114	50.5337	97.53	0.971951	0.324194	0.491972	218	121	187.571	97.53	1.02984	0.310196	-0.472251	Reps Disagree
YBR212W	No	554	504	407.57	786.61	0.615946	0.432558	-1.08506	5038	1665	3600.17	786.61	0.763698	0.382174	-1.22026	0.46286
YBR213W	Yes	96	1076	326.756	630.64	6.96533	0.00831	2.5379	121	719	527.383	630.64	8.28688	0.003993	2.94805	0.00037544
YBR214W	Yes	456	1308	566.86	1094.04	0.139659	0.70862	0.571656	4566	4254	5045.34	1094.04	0.03302	0.855806	0.274959	0.90975
YBR216C	Yes	368	332	270.01	521.12	9.28042	0.002316	-1.09712	1080	501	865.325	521.12	4.57137	0.032511	-0.731079	0.0007902
YBR217W	Yes	14	100	32.9067	63.51	4.3216	0.037632	1.8879	42	59	59.3117	63.51	1.12537	0.288765	0.867395	0.060006
YBR220C	Yes	663	1116	620.619	1197.8	0.075486	0.78351	-0.197345	1024	834	1053.56	1197.8	0.012742	0.910125	0.080973	Reps Disagree
YBR221C	Yes	3360	4154	2756.17	5319.4	3.70999	0.054088	-0.642561	9737	4858	8023.05	5319.4	3.54558	0.059704	-0.626045	0.021751
YBR222C	Yes	990	1444	869.093	1677.35	0.547889	0.459181	-0.404031	2133	1871	2281.44	1677.35	0.120331	0.728676	0.187995	Reps Disagree
YBR225W	Yes	285	406	247.681	478.025	1.1522	0.28309	-0.438083	992	611	892.753	478.025	0.652393	0.419258	-0.322098	0.37164
YBR227C	Yes	47	192	73.2409	141.355	0.812803	0.367293	1.08177	174	83	140.896	141.355	0.350849	0.553633	-0.690834	Reps Disagree
YBR228W	No	30	44	26.399	50.95	0.246395	0.619625	-0.39606	162	30	100.481	50.95	5.5047	0.018965	-2.05589	0.063972
YBR231C	No	32	62	32.0622	61.88	0.000125	0.991066	0.005595	125	53	96.9156	61.88	3.33454	0.067839	-0.860794	Reps Disagree
YBR233W	No	132	164	108.487	209.38	1.32039	0.250523	-0.635443	225	106	181.331	209.38	1.62873	0.201879	-0.708791	0.20151
YBR233W-A	Yes	8	19	8.92228	17.22	0.097877	0.754392	0.299327	24	34	34.0779	17.22	1.00133	0.31699	0.87957	0.58127
YBR236C	No	225	249	177.008	341.625	0.605718	0.436405	-0.80238	307	109	224.279	341.625	1.11474	0.291053	-1.11684	0.38911
YBR238C	No	290	510	277.124	534.85	0.008735	0.925536	-0.134157	3312	3076	3653.4	534.85	0.035498	0.850556	0.270422	Reps Disagree
YBR239C	No	84	160	83.4508	161.06	0.001253	0.971757	-0.01899	222	333	327.234	161.06	3.21713	0.072871	0.962032	Reps Disagree
YBR240C	Yes	57	106	55.9611	108.005	0.001564	0.96845	-0.05357	412	509	536.519	108.005	0.250456	0.616754	0.682091	Reps Disagree
YBR241C	Yes	454	711	411.197	793.61	0.257453	0.611876	-0.301444	2090	1252	1857.99	793.61	0.375322	0.540118	-0.362199	0.6964
YBR242W	Yes	43	331	107.251	206.995	3.87477	0.049017	1.99582	91	125	126.669	206.995	0.843159	0.358495	0.835059	0.08859
YBR243C	No	608	442	418.508	807.72	1.97792	0.159609	-1.40863	668	142	426.208	807.72	3.08841	0.078852	-1.85689	0.06765
YBR244W	Yes	43	16	25.6451	49.495	3.33456	0.067838	-2.37487	70	14	44.0909	49.495	2.51887	0.112491	-1.94486	0.044837
YBR246W	Yes	285	669	315.816	609.525	0.478482	0.489111	0.282443	1045	750	1009.51	609.525	0.063797	0.800592	-0.101471	Reps Disagree
YBR247C	Yes	81	306	119.775	231.165	2.254	0.13327	0.968937	239	683	563.006	231.165	7.42587	0.006429	1.89194	0.006908
YBR248C	Yes	377	366	283.319	546.805	6.45036	0.011093	-0.991322	631	447	605.76	546.805	0.104038	0.747037	-0.120296	0.048006
YBR249C	Yes	3381	5806	3194.65	6165.66	0.257725	0.611688	-0.168506	10504	5696	8950.7	6165.66	2.29005	0.130206	-0.505848	0.28116
YBR250W	Yes	22	3	11.7772	22.73	17.6442	2.7e-05	-3.82307	65	24	48.0844	22.73	5.01971	0.02506	-1.06034	1.0158e-05
YBR251W	Yes	64	106	59.4611	114.76	0.307174	0.579419	-0.22068	176	78	138.649	114.76	4.28709	0.038403	-0.79696	0.10693
YBR252W	Yes	111	143	92.5466	178.615	1.0019	0.316851	-0.583145	157	144	172.006	178.615	0.193514	0.660008	0.252374	Reps Disagree
YBR253W	Yes	22	76	30.6891	59.23	0.607478	0.435739	0.839895	73	30	55.9805	59.23	0.705014	0.401104	-0.905864	Reps Disagree
YBR254C	Yes	41	102	46.9249	90.565	0.77493	0.378696	0.366272	164	86	137.844	90.565	2.12396	0.145011	-0.554218	Reps Disagree
YBR255W	Yes	98	99	74.6477	144.07	0.617314	0.432047	-0.933954	167	92	143.24	144.07	0.174177	0.676426	-0.483073	0.65176
YBR256C	Yes	267	1189	441.531	852.155	1.94014	0.163653	1.20624	480	850	791.948	852.155	1.92767	0.165014	1.2015	0.12454
YBR257W	Yes	24	85	34.0207	65.66	1.49255	0.221821	0.875828	30	59	53.3117	65.66	3.24598	0.071599	1.35282	0.081675
YBR258C	Yes	1	67	17.8575	34.465	3.04889	0.080792	5.11749	13	24	22.0844	34.465	0.564958	0.45227	1.26159	0.15746
YBR259W	Yes	110	192	104.741	202.15	0.15426	0.694497	-0.144998	217	280	290.318	202.15	4.31666	0.037741	0.744801	Reps Disagree
YBR260C	Yes	201	466	221.225	426.965	0.301485	0.582953	0.264534	687	618	744.799	426.965	0.22366	0.636265	0.224366	0.73878
YBR261C	Yes	80	273	110.725	213.7	1.8342	0.175632	0.822228	172	269	260.675	213.7	2.81707	0.093266	1.02227	0.083732
YBR262C	Yes	36	67	35.3575	68.24	0.002244	0.962221	-0.052437	294	118	223.623	68.24	0.708336	0.399997	-0.93996	0.75238
YBR263W	Yes	3078	2762	2254.54	4351.27	3.98196	0.04599	-1.10488	4887	2871	4307.79	4351.27	0.539933	0.46246	-0.390326	0.10316
YBR264C	Yes	26	166	56.0052	108.09	7.44322	0.006368	1.726	147	169	183.24	108.09	1.10122	0.293998	0.578277	0.01363
YBR265W	Yes	646	514	456.161	880.39	4.489	0.034114	-1.27837	2499	386	1500.15	880.39	11.6045	0.000658	-2.31761	0.00026269
YBR267W	Yes	73	167	79.7642	153.945	0.231344	0.630529	0.245279	141	208	205.565	153.945	3.33709	0.067734	0.937958	0.17738
YBR268W	No	12	70	24.1347	46.58	2.53958	0.111024	1.59572	98	64	90.5584	46.58	0.073793	0.785892	-0.23764	Reps Disagree
YBR269C	Yes	59	303	107.997	208.435	3.66628	0.055524	1.41193	322	332	376.584	208.435	0.385841	0.534494	0.421192	0.13406
YBR270C	Yes	49	207	78.1269	150.785	2.4396	0.118306	1.13018	183	431	371.37	150.785	4.75999	0.029129	1.61291	0.022987
YBR271W	Yes	33	172	61.0596	117.845	4.80744	0.028337	1.43327	188	177	208.935	117.845	0.24487	0.620711	0.290086	0.088658
YBR272C	Yes	103	267	120.671	232.895	1.20264	0.272795	0.425595	237	487	434.734	232.895	12.7075	0.000364	1.4161	0.001015
YBR273C	No	146	631	236.472	456.39	5.87228	0.015381	1.16307	369	522	523.461	456.39	3.54354	0.059778	0.877499	0.007348
YBR274W	No	258	886	358.534	691.97	5.67675	0.017191	0.831335	868	1088	1140.49	691.97	4.291	0.038315	0.702981	0.0054836
YBR275C	No	229	512	247.142	476.985	0.076805	0.781675	0.212195	234	626	523.494	476.985	4.37673	0.036433	1.79672	0.12982
YBR276C	Yes	377	769	387.723	748.305	0.019164	0.889897	0.079818	1109	1606	1597.36	748.305	2.37414	0.12336	0.911282	0.35231
YBR278W	No	31	51	28.7124	55.415	0.147564	0.700875	-0.230372	23	39	36.8247	55.415	3.01306	0.082596	1.13891	Reps Disagree
YBR279W	Yes	63	65	48.3394	93.295	0.317732	0.572974	-0.903513	54	32	47.7792	93.295	0.057522	0.810457	-0.377818	0.82058
YBR280C	Yes	168	1541	483.223	932.62	11.4639	0.00071	2.24873	1001	2243	1956.99	932.62	6.50378	0.010765	1.54106	9.7639e-05
YBR281C	Yes	270	649	303.135	585.05	0.632074	0.426596	0.316658	420	1049	891.169	585.05	15.1873	9.7e-05	1.69762	0.00046054
YBR282W	Yes	20	120	41.0881	79.3	3.45849	0.062928	1.63636	59	72	76.2532	79.3	0.67909	0.4099	0.664352	0.12014
YBR283C	Yes	2654	1777	1787.36	3449.61	13.6345	0.000222	-1.52733	8895	1857	5653.34	3449.61	19.1713	1.2e-05	-1.88295	5.5058e-08
YBR284W	Yes	74	283	110.316	212.91	0.336465	0.561877	0.986604	994	1155	1247	212.91	0.128897	0.719579	0.593645	0.77045
YBR285W	Yes	8	27	10.9948	21.22	0.300902	0.583318	0.806287	30	38	39.6753	21.22	0.259135	0.610715	0.718107	0.72393
YBR286W	Yes	6735	6789	5126.31	9893.77	5.54476	0.018536	-0.93708	16064	8921	13824.9	9893.77	1.47918	0.223902	-0.471484	0.026913
YBR287W	Yes	2823	4668	2620.83	5058.19	0.124291	0.724426	-0.223025	14353	5794	10938.8	5058.19	2.03811	0.1534	-0.931651	0.35528
YBR288C	Yes	172	241	148.435	286.48	1.62092	0.202964	-0.461976	622	266	483.727	286.48	5.73271	0.016652	-0.848419	0.02261
YBR290W	No	118	195	109.518	211.37	0.090567	0.763458	-0.223914	165	168	191.591	211.37	0.291344	0.58936	0.403065	Reps Disagree
YBR291C	No	365	176	228.096	440.225	3.73866	0.053167	-2.00092	111	126	137.318	440.225	0.370416	0.542778	0.559934	Reps Disagree
YBR294W	Yes	3887	197	1994.54	3849.45	1.82529	0.176684	-5.25099	1362	243	838.792	3849.45	0.788002	0.374705	-2.10963	0.24595
YBR295W	No	851	1133	719.023	1387.71	1.94249	0.163398	-0.535684	1432	1588	1747.17	1387.71	1.89256	0.168913	0.526249	Reps Disagree
YCL001W	Yes	686	822	555.953	1072.99	0.60057	0.438361	-0.687671	3833	655	2341.82	1072.99	4.46911	0.034513	-2.17184	0.078537
YCL004W	Yes	100	589	202.591	391	6.42113	0.011277	1.60967	546	959	895.727	391	3.9235	0.047616	1.1897	0.0045801
YCL005W	Yes	157	407	183.94	355.005	0.727884	0.39357	0.425663	677	520	676.162	355.005	5.4e-05	0.994138	-0.003575	Reps Disagree
YCL009C	Yes	820	4527	1582.8	3054.8	2.0869	0.148567	1.51626	2602	5647	4967.88	3054.8	2.03978	0.153232	1.49493	0.10887
YCL010C	No	169	206	137.868	266.085	3.23802	0.071947	-0.66298	337	229	317.201	266.085	0.261642	0.608994	-0.180331	0.18086
YCL011C	Yes	512	530	393.306	759.08	6.33987	0.011805	-0.898752	1885	586	1323.02	759.08	13.0053	0.000311	-1.30852	4.9562e-05
YCL014W	Yes	464	587	384.073	741.26	0.317319	0.573224	-0.609365	454	556	588.039	741.26	0.380429	0.537374	0.669462	Reps Disagree
YCL016C	Yes	65	134	67.215	129.725	0.059433	0.807394	0.095121	138	181	186.532	129.725	4.26539	0.038896	0.768391	0.14009
YCL021W-A	Yes	13	1	6.75907	13.045	7.01169	0.008098	-4.64904	18	0	9.00649	13.045	7.39931	0.006525	-10.4367	0.0005732
YCL024W	Yes	49	17	28.9041	55.785	3.71367	0.053968	-2.47585	9	28	22.6818	55.785	2.52438	0.112099	2.0145	Reps Disagree
YCL025C	Yes	29	711	198.697	383.485	12.6148	0.000383	3.66712	79	1395	945.344	383.485	14.8204	0.000118	4.51934	8.1052e-07
YCL027W	Yes	7	15	7.38601	14.255	0.012251	0.911867	0.150935	22	13	19.4416	14.255	0.084112	0.7718	-0.381922	Reps Disagree
YCL028W	Yes	843	1522	815.801	1574.49	0.039207	0.843039	-0.096237	1545	1273	1599.12	1574.49	0.040489	0.840527	0.097695	Reps Disagree
YCL029C	Yes	98	157	89.6736	173.07	0.0848	0.770894	-0.26869	146	179	189.234	173.07	0.517418	0.471945	0.671061	Reps Disagree
YCL030C	Yes	7792	9147	6265.69	12092.8	0.381777	0.536654	-0.717296	2975	6066	5426.46	12092.8	1.31258	0.251927	1.40492	Reps Disagree
YCL031C	Yes	37	69	36.3756	70.205	0.006906	0.933772	-0.04953	112	82	109.247	70.205	0.016526	0.897712	-0.072733	0.98615
YCL032W	Yes	34	208	70.886	136.81	6.94939	0.008385	1.66438	120	148	156.104	136.81	1.41505	0.23422	0.679632	0.014204
YCL033C	Yes	123	538	200.878	387.695	10.2491	0.001367	1.18035	346	571	543.779	387.695	9.54762	0.002002	1.09979	3.7805e-05
YCL034W	Yes	142	691	250.016	482.53	6.39911	0.011418	1.33419	452	1032	896.13	482.53	8.64313	0.003283	1.56812	0.00041951
YCL035C	Yes	69	776	235.536	454.585	20.008	8e-06	2.54279	123	640	477.084	454.585	22.2683	2e-06	2.75648	4.7035e-10
YCL036W	No	60	149	68.601	132.4	0.100205	0.751584	0.363677	150	136	163.312	132.4	0.042762	0.836174	0.235714	0.92037
YCL037C	Yes	462	687	408.979	789.33	0.156222	0.692659	-0.376184	516	583	636.571	789.33	0.333232	0.563762	0.553194	Reps Disagree
YCL038C	Yes	358	1887	667.86	1288.97	16.1051	6e-05	1.44946	1222	2300	2104.51	1288.97	13.4512	0.000245	1.28946	2.7931e-07
YCL039W	Yes	258	417	237.031	457.47	0.097498	0.754853	-0.255925	1503	692	1200.85	457.47	0.798656	0.371496	-0.741931	0.63697
YCL040W	Yes	5833	13889	6514.69	12573.3	0.090928	0.763001	0.303032	15873	4692	10983.3	12573.3	1.64597	0.199508	-1.38123	Reps Disagree
YCL043C	Yes	15545	71503	26296.6	50752.4	2.37867	0.123003	1.25295	43134	57370	58820.2	50752.4	1.01203	0.314418	0.788541	0.16447
YCL044C	Yes	385	398	295.609	570.525	0.88666	0.346384	-0.900691	671	476	644.591	570.525	0.016319	0.898351	-0.118282	0.67444
YCL045C	No	1433	1929	1216.24	2347.34	2.35026	0.125262	-0.519786	4624	2778	4115.9	2347.34	1.14156	0.285323	-0.358025	0.15481
YCL047C	Yes	105	798	259.236	500.325	14.1061	0.000173	1.9774	311	587	536.669	500.325	7.1176	0.007633	1.29352	1.9174e-05
YCL048W	Yes	1	13	3.86788	7.465	3.44223	0.06355	2.75184	46	12	30.7922	7.465	2.73506	0.098168	-1.56153	Reps Disagree
YCL049C	Yes	116	1421	426.135	822.44	20.3095	7e-06	2.66611	655	2074	1674.25	822.44	14.4742	0.000142	2.03992	2.0394e-08
YCL050C	Yes	921	2034	987.443	1905.77	0.343441	0.55785	0.194446	2780	2172	2800.39	1905.77	0.004076	0.949093	0.021009	0.86614
YCL051W	Yes	137	132	102.697	198.205	1.27466	0.258894	-1.00224	847	161	528.045	198.205	4.28181	0.038522	-2.01823	0.055928
YCL052C	Yes	249	462	244.189	471.285	0.006409	0.936195	-0.056854	1513	790	1269.49	471.285	0.617515	0.431972	-0.560418	0.77053
YCL054W	Yes	141	89	93.557	180.565	2.73854	0.097954	-1.61242	234	121	195.571	180.565	0.414383	0.519753	-0.574432	0.20251
YCL055W	Yes	59	96	54.3705	104.935	0.126107	0.722503	-0.246281	277	102	204.734	104.935	2.3112	0.128445	-1.06425	0.31342
YCL056C	Yes	4	86	24.2798	46.86	24.0464	1e-06	3.47766	46	75	71.7013	46.86	5.61708	0.017786	1.08233	3.1623e-07
YCL057C-A	Yes	96	869	273.13	527.14	10.2611	0.001359	2.22965	269	773	636.448	527.14	8.20387	0.00418	1.89993	7.4276e-05
YCL057W	Yes	1410	1315	1045.67	2018.15	4.81967	0.028137	-1.04923	3599	1280	2630.67	2018.15	5.40346	0.020097	-1.11438	0.0047939
YCL059C	Yes	79	100	65.4067	126.235	0.163811	0.685672	-0.608525	169	91	143.591	126.235	0.119324	0.729769	-0.516015	0.84684
YCL061C	Yes	104	46	63.9171	123.36	0.959734	0.327254	-2.12548	37	46	48.3701	123.36	0.132631	0.71572	0.691178	Reps Disagree
YCL063W	Yes	103	309	131.552	253.895	0.661998	0.415855	0.636362	415	209	343.214	253.895	0.623116	0.429892	-0.612539	Reps Disagree
YCL064C	No	28	31	22.0311	42.52	2.52842	0.111812	-0.801759	66	15	42.7403	42.52	11.3346	0.000761	-1.76043	0.00088229
YCR002C	Yes	212	788	310.145	598.58	3.72552	0.053587	0.945531	531	536	613.552	598.58	0.6777	0.41038	0.390591	0.10593
YCR003W	Yes	17	33	17.0492	32.905	0.000248	0.98744	0.00833	46	48	54.1688	32.905	0.974872	0.323468	0.43847	0.68394
YCR004C	Yes	258	1267	457.238	882.47	4.18316	0.040827	1.34737	1031	954	1134.98	882.47	0.185931	0.666325	0.265086	0.12526
YCR005C	Yes	8599	4785	5539.14	10690.5	1.17231	0.278928	-1.79425	21571	48757	42445.9	10690.5	0.929355	0.33503	1.55359	Reps Disagree
YCR008W	Yes	522	2375	876.285	1691.23	3.4238	0.064263	1.23721	2452	3547	3529.25	1691.23	1.96113	0.161392	0.90971	0.057756
YCR009C	Yes	234	781	319.332	616.31	1.55041	0.213075	0.790213	1116	1334	1424.23	616.31	1.03246	0.309582	0.634491	0.2453
YCR010C	No	4	3	2.7772	5.36	0.996333	0.318199	-1.36364	52	41	52.6234	5.36	0.001727	0.966848	0.034182	Reps Disagree
YCR011C	Yes	1075	2236	1116.77	2155.38	0.106496	0.744169	0.107983	3303	2233	3101.5	2155.38	0.325055	0.568586	-0.187724	Reps Disagree
YCR012W	Yes	102792	184858	99286.7	191623	0.023509	0.878141	-0.101911	151852	108152	146155	191623	0.028661	0.865565	-0.112536	0.9686
YCR014C	Yes	43	34	30.3083	58.495	1.30326	0.253618	-1.2874	53	18	38.1883	58.495	1.08617	0.297322	-1.18093	0.27032
YCR015C	Yes	46	153	62.6373	120.89	2.62036	0.1055	0.785225	101	137	139.461	120.89	2.97504	0.084558	0.81689	0.051022
YCR016W	Yes	27	24	19.7176	38.055	1.55385	0.212567	-1.11853	8	26	20.8831	38.055	3.87522	0.049004	2.07751	Reps Disagree
YCR017C	Yes	2021	1906	1504.28	2903.26	7.78281	0.005275	-1.03312	4575	2323	3795.94	2903.26	2.79274	0.094692	-0.600713	0.0042963
YCR018C	Yes	1	2	1.01814	1.965	0.000779	0.977737	0.051399	3	0	1.50649	1.965	2.19032	0.138881	-7.85175	Reps Disagree
YCR019W	Yes	55	289	102.37	197.575	6.98161	0.008235	1.44497	123	460	360.201	197.575	15.0183	0.000106	2.28004	1.3106e-05
YCR020C	No	22	163	53.228	102.73	3.29815	0.069358	1.9407	142	481	383.338	102.73	3.99304	0.045689	2.13722	0.021404
YCR020C-A	Yes	12	79	26.4663	51.08	5.9425	0.01478	1.77022	84	88	99.1429	51.08	0.542522	0.461389	0.444184	0.040834
YCR021C	Yes	399	1485	584.215	1127.54	0.363977	0.546306	0.947401	671	5884	4156.28	1127.54	2.55072	0.110244	3.50948	0.22944
YCR023C	Yes	370	489	311.684	601.55	2.26687	0.132167	-0.546292	747	411	640.383	601.55	1.81921	0.177407	-0.4849	0.11145
YCR026C	Yes	374	379	285.187	550.41	1.39539	0.237496	-0.929441	618	355	539.519	550.41	0.305027	0.580748	-0.422718	0.41116
YCR027C	Yes	75	247	101.49	195.875	0.936475	0.333186	0.770948	490	531	589.805	195.875	0.407511	0.523236	0.493	0.47886
YCR028C	Yes	292	1830	620.093	1196.78	2.3956	0.121677	1.6992	1333	1425	1591.82	1196.78	0.226612	0.634048	0.473355	0.27481
YCR030C	Yes	796	1352	748.259	1444.14	0.066498	0.796506	-0.184346	3782	2565	3556.58	1444.14	0.065949	0.797329	-0.183121	0.92341
YCR032W	No	561	1567	686.459	1324.87	2.33783	0.126266	0.533332	1917	1634	2019.54	1324.87	0.183475	0.668403	0.146627	0.29304
YCR033W	No	575	213	342.681	661.375	4.32933	0.037461	-2.38131	827	226	560.253	661.375	2.13462	0.144006	-1.49449	0.033567
YCR034W	Yes	493	746	439.764	848.745	0.191811	0.661413	-0.351013	675	664	768.669	848.745	0.194433	0.659252	0.353365	Reps Disagree
YCR035C	Yes	88	237	105.399	203.42	0.292716	0.588485	0.480711	122	195	187.623	203.42	1.31648	0.251224	1.05366	0.43046
YCR036W	Yes	420	709	393.679	759.8	0.222693	0.636995	-0.193205	709	725	825.279	759.8	0.997654	0.317879	0.409265	Reps Disagree
YCR043C	Yes	187	354	185.21	357.455	0.001571	0.968385	-0.02789	325	181	280.032	357.455	0.431948	0.511035	-0.46738	0.843
YCR044C	Yes	245	498	251.516	485.425	0.005413	0.941349	0.074763	1921	485	1275.44	485.425	2.0824	0.149006	-1.60873	Reps Disagree
YCR045C	Yes	14	21	12.4404	24.01	0.0845	0.771289	-0.363638	90	91	104.091	24.01	0.11219	0.737665	0.393011	Reps Disagree
YCR046C	Yes	30	84	36.7617	70.95	0.117036	0.732272	0.536826	312	393	411.195	70.95	0.207198	0.648972	0.710053	0.82878
YCR047C	Yes	108	141	90.5285	174.72	1.08644	0.297262	-0.563937	412	252	369.636	174.72	0.410544	0.521693	-0.332151	0.44412
YCR048W	Yes	580	2188	856.839	1653.7	1.81451	0.177968	0.966887	2808	3221	3495.56	1653.7	0.675347	0.411194	0.575035	0.26453
YCR050C	No	0	3	0.782202	1.50965	1.91626	0.16627	7.28022	5	0	2.50649	1.50965	3.31282	0.068742	-8.58872	Reps Disagree
YCR051W	No	71	222	93.013	179.515	1.14784	0.284002	0.696068	218	400	368.74	179.515	3.58527	0.058294	1.25274	0.084451
YCR052W	Yes	323	274	232.484	448.695	4.60985	0.031789	-1.18596	579	263	460.279	448.695	2.03706	0.153506	-0.761431	0.030853
YCR053W	Yes	2411	6239	2821.82	5446.11	0.714708	0.397885	0.423082	4773	5180	5750.14	5446.11	0.974431	0.323578	0.495125	0.39267
YCR054C	Yes	167	292	159.148	307.155	0.160719	0.688495	-0.142481	489	475	552.942	307.155	0.966351	0.325592	0.335163	Reps Disagree
YCR057C	Yes	557	1227	596.376	1151.01	0.042631	0.836421	0.190785	2075	2338	2555.68	1151.01	0.347178	0.555715	0.549233	0.82091
YCR059C	No	90	376	142.409	274.85	2.92167	0.087398	1.11414	353	356	407.669	274.85	0.396661	0.528819	0.389279	0.18831
YCR060W	No	32	40	26.3627	50.88	0.342027	0.558661	-0.626673	33	85	71.6948	50.88	2.26493	0.132332	1.74207	Reps Disagree
YCR061W	Yes	572	834	502.062	968.98	0.639128	0.424027	-0.404569	2268	848	1684.65	968.98	3.99551	0.045622	-1.04221	0.095666
YCR063W	Yes	26	266	81.9119	158.09	12.6337	0.000379	2.40624	82	212	178.662	158.09	8.15243	0.0043	1.74744	2.3342e-05
YCR065W	Yes	527	877	490.702	947.055	0.394977	0.529695	-0.213827	1037	769	1017.85	947.055	0.025907	0.872128	-0.054291	0.81872
YCR066W	Yes	40	75	39.4301	76.1	0.001832	0.965863	-0.04171	78	57	76.013	76.1	0.006049	0.938005	-0.075443	0.99544
YCR068W	Yes	372	569	333.409	643.48	0.961812	0.326731	-0.335475	1110	757	1046.56	643.48	0.275284	0.599809	-0.175125	0.51537
YCR069W	Yes	348	1786	636.694	1228.82	1.72897	0.188542	1.41097	1863	4789	4041.24	1228.82	2.45163	0.117403	1.73917	0.10648
YCR071C	Yes	21	107	38.2202	73.765	9.10584	0.002548	1.40055	68	151	132.052	73.765	13.7321	0.000211	1.52801	8.2923e-06
YCR072C	Yes	230	391	216.295	417.45	0.079377	0.778143	-0.183066	828	760	907.506	417.45	0.154761	0.694026	0.253438	Reps Disagree
YCR073W-A	Yes	119	482	184.37	355.835	3.0056	0.082977	1.06947	492	587	627.169	355.835	1.13686	0.286316	0.631772	0.11261
YCR076C	Yes	75	179	83.8731	161.875	0.527355	0.467721	0.306396	183	275	270.071	161.875	5.40569	0.020071	0.964658	0.053213
YCR077C	Yes	2514	2915	2012.18	3883.51	0.777258	0.377981	-0.73509	13272	5145	9976.91	3883.51	1.36515	0.242646	-0.990073	0.31083
YCR079W	Yes	168	409	189.959	366.62	0.11155	0.738386	0.335039	1081	1102	1256.08	366.62	0.164104	0.685406	0.404827	0.85076
YCR081W	Yes	281	520	275.215	531.165	0.031191	0.859816	-0.060659	754	577	751.675	531.165	0.000705	0.978815	-0.008924	0.98673
YCR082W	No	71	116	65.5518	126.515	0.20279	0.652479	-0.240367	257	217	269.409	126.515	0.068669	0.793285	0.132996	Reps Disagree
YCR083W	Yes	30	263	83.1347	160.45	12.3315	0.000445	2.18343	162	433	362.169	160.45	10.0071	0.001559	1.79544	1.0543e-05
YCR084C	No	886	2475	1084.19	2092.49	0.910244	0.34005	0.533449	2574	2246	2745.44	2092.49	0.106537	0.744122	0.180416	0.60077
YCR086W	Yes	18	20	14.1813	27.37	0.765595	0.381583	-0.796598	40	8	25.1948	27.37	3.6964	0.05453	-1.94486	0.10138
YCR088W	No	1884	1434	1313.5	2535.06	1.5153	0.218333	-1.34235	1934	879	1537.78	2535.06	0.532745	0.465455	-0.760583	0.33399
YCR090C	Yes	28	527	150.528	290.52	10.8799	0.000972	3.2857	132	339	286.13	290.52	4.78529	0.028704	1.73782	0.00032053
YCR091W	No	51	207	79.1269	152.715	5.26286	0.021785	1.07246	168	192	208.675	152.715	1.69551	0.192876	0.569715	0.027195
YCR092C	Yes	97	210	102.904	198.605	0.200664	0.654186	0.165732	288	182	262.182	198.605	0.647063	0.421165	-0.285061	Reps Disagree
YCR093W	No	3531	5975	3313.43	6394.91	0.33387	0.563389	-0.189739	8418	6498	8428.48	6394.91	0.00012	0.991254	0.003588	Reps Disagree
YCR094W	Yes	117	325	142.697	275.405	1.29685	0.254789	0.52533	279	212	277.162	275.405	0.001781	0.966337	-0.019131	Reps Disagree
YCR095C	Yes	65	124	64.6244	124.725	0.000514	0.98191	-0.016772	248	74	172.052	124.725	3.05805	0.080338	-1.36767	0.27923
YCR098C	Yes	283	12	144.609	279.095	5.33442	0.020908	-5.5083	259	28	147.682	279.095	3.27861	0.070188	-2.83238	0.011042
YDL001W	Yes	79	148	77.842	150.235	0.003191	0.954952	-0.042928	128	126	145.818	150.235	0.216691	0.641573	0.35435	Reps Disagree
YDL003W	Yes	75	195	88.0181	169.875	0.052649	0.818516	0.429911	9	34	26.5779	169.875	1.00785	0.315419	2.29461	0.60778
YDL004W	Yes	733	620	527.122	1017.35	6.09541	0.013553	-1.19015	1084	833	1082.91	1017.35	4.1e-05	0.994907	-0.002907	0.071551
YDL007W	Yes	911	201	507.573	979.615	9.40141	0.002168	-3.12886	3956	336	2196.18	979.615	9.61668	0.001928	-3.18044	5.5958e-05
YDL008W	Yes	68	294	110.166	212.62	4.202	0.040376	1.16361	198	198	227.571	212.62	0.492604	0.482768	0.37707	0.096248
YDL010W	Yes	54	236	88.1399	170.11	2.3798	0.122913	1.17915	163	158	184.097	170.11	0.210888	0.646072	0.332122	0.28057
YDL017W	Yes	47	131	57.4378	110.855	1.72167	0.189478	0.530233	145	125	153.669	110.855	0.192574	0.660783	0.162945	0.38535
YDL018C	Yes	51	102	51.9249	100.215	0.003702	0.951483	0.051399	24	123	91.8701	100.215	6.39171	0.011465	2.73462	0.060198
YDL020C	Yes	326	673	337.352	651.09	0.006575	0.935371	0.097134	1523	282	944.617	651.09	2.1822	0.139614	-2.05608	Reps Disagree
YDL022W	No	2106	5050	2361.29	4557.29	0.334717	0.562895	0.313177	6203	4109	5769.68	4557.29	0.161732	0.687567	-0.217109	Reps Disagree
YDL025C	No	171	186	133.687	258.015	1.0334	0.309361	-0.827295	352	89	233.792	258.015	3.39519	0.065387	-1.60663	0.099132
YDL030W	Yes	41	232	80.6036	155.565	4.26504	0.038904	1.55183	142	257	237.883	155.565	2.96875	0.084887	1.23295	0.02217
YDL031W	Yes	197	190	147.723	285.105	1.73781	0.187416	-1.0008	591	387	546.799	285.105	0.104177	0.746874	-0.233755	0.41521
YDL033C	Yes	54	221	84.2539	162.61	2.09167	0.148104	1.08441	178	312	291.597	162.61	2.55102	0.110223	1.18674	0.083501
YDL036C	No	53	24	32.7176	63.145	2.17498	0.140271	-2.09156	40	13	28.4416	63.145	0.883869	0.347144	-1.24442	0.19586
YDL042C	No	102	235	111.881	215.93	0.483828	0.486693	0.255491	225	337	331.331	215.93	7.08766	0.007762	0.959893	0.024851
YDL044C	Yes	24	22	17.6995	34.16	0.660596	0.41635	-1.07413	32	20	28.987	34.16	0.056146	0.812694	-0.301002	0.70503
YDL045C	Yes	55	447	143.303	276.575	3.34031	0.067602	2.07417	562	350	508.273	276.575	0.099433	0.752511	-0.306146	Reps Disagree
YDL045W-A	Yes	44	41	32.6218	62.96	5.09529	0.023991	-1.05048	114	42	84.2727	62.96	6.35537	0.011703	-1.0635	0.0025768
YDL046W	Yes	1032	461	635.43	1226.38	16.0702	6.1e-05	-2.1112	2257	543	1481.1	1226.38	11.3954	0.000736	-1.67831	8.0523e-07
YDL047W	No	287	900	376.661	726.955	1.98931	0.158413	0.700273	1102	1178	1315.94	726.955	0.944017	0.331247	0.473285	0.20714
YDL048C	Yes	2282	307	1220.53	2355.63	11.1642	0.000834	-3.84259	4658	1258	3145.88	2355.63	3.41542	0.06459	-1.51151	0.00058328
YDL049C	No	121	16	64.6451	124.765	16.4868	4.9e-05	-3.86746	320	64	201.558	124.765	7.92146	0.004885	-1.94486	3.888e-06
YDL051W	Yes	294	300	224.72	433.71	1.27163	0.259462	-0.919455	492	127	328.468	433.71	3.3054	0.069053	-1.57676	0.089977
YDL053C	No	101	34	59.3083	114.465	4.1011	0.042855	-2.51935	90	39	70.3247	114.465	0.636254	0.42507	-0.829381	0.091181
YDL054C	No	454	369	322.596	622.61	5.95172	0.014703	-1.24767	1463	553	1090.59	622.61	4.26694	0.038861	-1.02651	0.004838
YDL055C	Yes	18038	27976	16266.7	31394.7	0.160001	0.689156	-0.315451	23169	15772	21826.1	31394.7	0.05108	0.821195	-0.177761	0.88811
YDL056W	No	127	74	82.671	159.555	1.96414	0.161071	-1.72783	178	81	141.597	159.555	0.451678	0.501539	-0.758814	0.28403
YDL057W	Yes	45	48	34.9352	67.425	0.742877	0.388741	-0.855491	71	30	54.9805	67.425	0.75488	0.384936	-0.865787	0.43388
YDL059C	Yes	15	33	16.0492	30.975	0.122454	0.726388	0.188903	18	30	28.4805	30.975	4.13239	0.04207	1.11404	0.13715
YDL065C	No	17	13	11.8679	22.905	0.349473	0.554412	-1.33562	26	26	29.8831	22.905	0.032146	0.857708	0.37707	Reps Disagree
YDL066W	No	3406	3687	2658.18	5130.29	5.49444	0.019077	-0.834232	6631	3589	5646.02	5130.29	2.11699	0.145673	-0.508575	0.019135
YDL067C	No	133	130	100.179	193.345	6.37173	0.011595	-0.981515	289	104	212.032	193.345	8.27647	0.004016	-1.09742	0.00051107
YDL073W	Yes	483	612	400.049	772.095	3.12867	0.076926	-0.607092	1179	966	1216.77	772.095	0.072611	0.787573	0.089601	Reps Disagree
YDL076C	Yes	51	181	72.3912	139.715	1.64326	0.199878	0.87882	277	195	265.123	139.715	0.039735	0.842	-0.129342	Reps Disagree
YDL078C	Yes	427	3047	1002.88	1935.56	25.0229	1e-06	1.88648	1422	3882	3231.78	1935.56	24.1639	1e-06	1.82595	1.4697e-11
YDL080C	No	190	452	212.098	409.35	0.278051	0.597981	0.301723	966	625	888.844	409.35	0.198068	0.656285	-0.251097	Reps Disagree
YDL081C	No	3689	3145	2659.27	5132.39	2.27845	0.131183	-1.17877	5195	2133	3982.56	5132.39	1.40796	0.235395	-0.90717	0.13827
YDL085C-A	No	32	15	19.886	38.38	3.06253	0.080117	-2.04171	33	9	22.3442	38.38	1.74965	0.185921	-1.4974	0.077556
YDL085W	Yes	35	365	112.06	216.275	1.36686	0.242352	2.43387	143	2350	1597.47	216.275	2.41568	0.120126	4.41564	0.13207
YDL086W	Yes	268	3691	1090.22	2104.12	32.7724	0	2.83511	701	2986	2289.46	2104.12	27.8383	0	2.4678	4.8184e-14
YDL087C	Yes	29	29	22.013	42.485	0.353806	0.551967	-0.948601	137	198	197.071	42.485	0.342008	0.558673	0.908394	Reps Disagree
YDL088C	Yes	262	254	196.803	379.83	2.30034	0.129346	-0.993339	636	421	591.377	379.83	0.121351	0.727574	-0.218137	0.31652
YDL090C	Yes	211	510	237.624	458.615	0.1939	0.659691	0.324653	235	339	337.63	458.615	1.42094	0.233249	0.905694	0.44186
YDL091C	Yes	135	333	153.769	296.775	0.430399	0.511793	0.353962	421	304	407.903	296.775	0.03052	0.861315	-0.092679	Reps Disagree
YDL098C	No	19	46	21.4171	41.335	0.279854	0.596797	0.327034	71	39	60.8247	41.335	0.719496	0.396309	-0.487275	Reps Disagree
YDL099W	No	13	31	14.5311	28.045	0.03216	0.857677	0.305156	32	24	31.5844	28.045	0.00051	0.981991	-0.037968	Reps Disagree
YDL100C	No	1090	2670	1236.71	2386.85	1.07376	0.300098	0.343911	2890	2656	3169.68	2386.85	0.599738	0.438678	0.255255	0.39858
YDL101C	Yes	31	184	63.1684	121.915	6.11645	0.013393	1.62077	58	112	101.727	121.915	4.33085	0.037428	1.32644	0.0043101
YDL102W	No	429	418	322.79	622.985	7.17688	0.007385	-0.986076	1342	736	1148.92	622.985	1.94928	0.162665	-0.489537	0.009279
YDL103C	Yes	182	756	286.855	553.63	9.46908	0.00209	1.10585	461	770	730.5	553.63	10.0182	0.00155	1.11716	4.4181e-05
YDL107W	Yes	8	46	15.9171	30.72	2.20438	0.137619	1.57496	40	27	37.5325	30.72	0.040795	0.839935	-0.189971	Reps Disagree
YDL109C	No	65	102	58.9249	113.725	0.55875	0.454764	-0.298543	164	106	150.831	113.725	0.459332	0.497936	-0.252562	0.56277
YDL110C	Yes	47	386	123.5	238.355	23.0158	2e-06	2.08927	172	349	312.623	238.355	12.9412	0.000321	1.39789	1.1561e-08
YDL111C	Yes	147	312	154.329	297.855	0.034281	0.85311	0.137129	513	534	603.253	297.855	0.347132	0.555741	0.434951	0.82794
YDL112W	Yes	1137	1847	1047	2020.7	0.154672	0.69411	-0.248649	3560	1149	2526.1	2020.7	3.51375	0.060862	-1.25443	0.17592
YDL114W	No	4	24	8.21762	15.86	3.51123	0.060954	1.63636	19	44	38.0714	15.86	5.20103	0.022574	1.58857	0.010442
YDL116W	Yes	508	900	487.161	940.22	0.134803	0.713503	-0.123504	1358	1218	1469.91	940.22	0.43942	0.507403	0.2201	Reps Disagree
YDL117W	Yes	172	524	221.751	427.98	2.38316	0.122649	0.658557	395	511	529.318	427.98	3.11758	0.077452	0.74854	0.053734
YDL119C	Yes	48	90	47.3161	91.32	0.010187	0.919605	-0.04171	126	145	157.156	91.32	2.39021	0.122097	0.579699	Reps Disagree
YDL120W	Yes	128	167	107.264	207.02	2.29816	0.129528	-0.564897	278	217	279.909	207.02	0.003133	0.955364	0.01968	Reps Disagree
YDL121C	Yes	49	89	47.557	91.785	0.03127	0.85964	-0.087577	93	82	99.7468	91.785	0.163415	0.686032	0.195463	Reps Disagree
YDL123W	No	165	780	284.573	549.225	0.856653	0.354677	1.29241	1720	2317	2364.55	549.225	0.362279	0.547243	0.806919	0.5123
YDL124W	No	4614	185	2354.93	4545.01	6.48197	0.010897	-5.58902	5417	312	2911.1	4545.01	5.21732	0.022363	-3.74081	0.0022712
YDL127W	No	114	229	116.326	224.51	0.004185	0.948419	0.057713	150	426	351.623	224.51	3.48953	0.061758	1.88296	0.22477
YDL128W	No	1742	1263	1198.2	2312.53	4.51002	0.033697	-1.41249	5390	2965	4620.32	2312.53	0.609848	0.434845	-0.485184	0.076534
YDL130W-A	Yes	61	180	77.1321	148.865	0.830445	0.362144	0.612515	150	114	149.026	148.865	0.00082	0.977155	-0.018859	Reps Disagree
YDL132W	Yes	911	980	709.386	1369.12	1.62296	0.20268	-0.84327	2236	600	1507.61	1369.12	4.69977	0.030167	-1.52082	0.037279
YDL133W	Yes	103	154	91.3964	176.395	0.210102	0.646688	-0.368315	491	127	327.968	176.395	3.30955	0.068878	-1.57383	0.18313
YDL135C	Yes	60	206	83.3679	160.9	1.19012	0.275305	0.831009	125	118	139.123	160.9	0.155989	0.692876	0.293928	0.50679
YDL138W	No	521	1009	521.899	1007.26	0.000219	0.988182	0.00497	1165	1491	1550.68	1007.26	4.69692	0.030217	0.73302	0.1347
YDL139C	No	10	5	6.29534	12.15	2.74348	0.097652	-1.9486	8	7	8.54546	12.15	0.029295	0.8641	0.184425	Reps Disagree
YDL143W	Yes	1000	2189	1067.1	2059.5	0.148622	0.699856	0.181671	4276	2800	3956.18	2059.5	0.247338	0.618956	-0.233765	Reps Disagree
YDL144C	Yes	197	492	225.961	436.105	0.191994	0.661262	0.371862	629	473	621.643	436.105	0.001649	0.967611	-0.03415	Reps Disagree
YDL145C	Yes	7386	9114	6054.14	11684.5	3.08076	0.079223	-0.64531	18966	6979	14014.8	11684.5	7.95294	0.004801	-1.06525	0.0033754
YDL146W	Yes	281	616	300.085	579.165	0.143831	0.704502	0.183759	756	399	637.091	579.165	1.24941	0.263665	-0.544928	Reps Disagree
YDL147W	No	373	615	345.826	667.445	0.102918	0.748356	-0.22719	1299	427	926.773	667.445	2.70608	0.099966	-1.22802	0.26878
YDL148C	Yes	141	21	75.9404	146.565	7.11182	0.007658	-3.69584	191	57	132.513	146.565	1.89031	0.169166	-1.36747	0.0099086
YDL150W	Yes	91	71	63.8938	123.315	3.62494	0.05692	-1.30665	162	56	117.364	123.315	2.93988	0.086417	-1.15542	0.031061
YDL153C	No	48	31	32.0311	61.82	1.00676	0.315681	-1.57937	49	30	43.9805	61.82	0.052223	0.81924	-0.33075	0.60837
YDL154W	Yes	31	189	64.4637	124.415	2.39463	0.121752	1.65945	16	105	76.1818	124.415	5.4319	0.019772	3.09131	0.016922
YDL155W	Yes	108	273	124.725	240.72	0.458503	0.498325	0.389269	196	167	206.442	240.72	0.065134	0.798559	0.146064	0.76462
YDL156W	Yes	66	43	44.1399	85.19	0.746834	0.38748	-1.56673	16	25	24.2338	85.19	0.334536	0.563	1.02093	Reps Disagree
YDL157C	Yes	35	98	42.8886	82.775	0.533889	0.464977	0.536826	88	79	95.2987	82.775	0.095546	0.757242	0.221419	0.71964
YDL159W	Yes	61	97	55.6295	107.365	0.121919	0.726962	-0.279425	325	95	224.188	107.365	2.77958	0.095473	-1.39737	0.25456
YDL160C	Yes	2661	1211	1644.23	3173.36	9.02789	0.002659	-2.08437	10717	2882	7229.93	3173.36	5.50919	0.018917	-1.51769	0.00054813
YDL165W	No	41	410	126.718	244.565	8.05346	0.004542	2.37333	209	257	271.383	244.565	0.939776	0.332335	0.675335	0.011314
YDL166C	Yes	49	103	51.1839	98.785	0.041989	0.83764	0.12319	221	212	248.162	98.785	0.308216	0.578777	0.317088	0.83581
YDL167C	No	180	114	119.534	230.7	3.00074	0.083226	-1.60756	169	278	265.019	230.7	1.55224	0.212806	1.09513	Reps Disagree
YDL168W	Yes	371	956	433.168	836.015	1.32308	0.250039	0.416991	1058	944	1141.99	836.015	0.354113	0.551794	0.212589	0.41125
YDL169C	Yes	14	46	18.9171	36.51	0.471229	0.492423	0.767606	115	71	103.604	36.51	0.092742	0.76072	-0.318673	Reps Disagree
YDL170W	Yes	272	592	289.368	558.48	0.153104	0.695587	0.17339	392	813	723.922	558.48	9.08837	0.002572	1.42947	0.013108
YDL171C	No	13237	19621	11701.7	22584.2	0.244172	0.621209	-0.380778	18064	13115	17548.2	22584.2	0.012252	0.911864	-0.08483	0.88841
YDL173W	Yes	114	71	75.3938	145.51	2.93628	0.08661	-1.63174	156	183	196.831	145.51	0.491016	0.483474	0.607367	Reps Disagree
YDL174C	No	1257	1017	891.972	1721.51	0.632486	0.426445	-1.25427	3461	6682	6069.46	1721.51	0.698329	0.403346	1.32616	Reps Disagree
YDL175C	Yes	55	53	41.2306	79.575	1.79023	0.180898	-1.00204	70	66	77.8571	79.575	0.165897	0.683785	0.292181	Reps Disagree
YDL178W	Yes	146	1018	336.731	649.89	2.21845	0.13637	1.8531	689	3075	2341.25	649.89	3.46289	0.062761	2.53508	0.049305
YDL179W	Yes	161	409	186.459	359.865	0.21769	0.640805	0.396439	180	250	252.338	359.865	0.954351	0.328614	0.851001	0.53864
YDL180W	Yes	331	1055	438.816	846.915	3.79915	0.051279	0.723739	1201	1521	1588.16	846.915	3.84433	0.049914	0.717854	0.017835
YDL181W	Yes	92	507	177.347	342.28	7.96194	0.004777	1.51368	85	690	490.552	342.28	24.1422	1e-06	3.39813	8.6646e-08
YDL183C	Yes	24	64	28.5803	55.16	0.359501	0.548784	0.466437	107	56	89.8636	55.16	0.553158	0.45703	-0.557042	Reps Disagree
YDL190C	Yes	1211	3214	1438.14	2775.61	1.21964	0.269432	0.45957	4376	2583	3865.27	2775.61	0.857449	0.354454	-0.383495	Reps Disagree
YDL193W	Yes	144	158	112.933	217.96	1.41061	0.234955	-0.814745	300	274	327.922	217.96	0.138531	0.709746	0.246283	Reps Disagree
YDL194W	Yes	129	467	185.484	357.985	1.17117	0.27916	0.907451	885	779	948.344	357.985	0.057273	0.810859	0.193016	0.56265
YDL195W	Yes	4519	6532	3951.73	7626.84	0.365696	0.54536	-0.41708	13816	7478	11763.8	7626.84	0.540423	0.462257	-0.508546	0.59947
YDL197C	Yes	30	48	27.4352	52.95	0.048417	0.825841	-0.270529	33	43	44.4221	52.95	0.365162	0.545653	0.75894	Reps Disagree
YDL198C	Yes	758	746	572.264	1104.47	7.27362	0.006997	-0.971623	1499	674	1187.16	1104.47	4.80886	0.028314	-0.77611	0.0018875
YDL199C	Yes	241	569	267.909	517.065	0.710342	0.39933	0.290795	694	774	849.597	517.065	2.48899	0.114645	0.534468	0.18697
YDL200C	Yes	71	33	44.0492	85.015	4.85988	0.027488	-2.05395	107	44	82.0714	85.015	1.2096	0.271412	-0.904966	0.044004
YDL201W	Yes	111	220	112.495	217.115	0.010965	0.916603	0.038343	270	309	335.649	217.115	2.6367	0.10442	0.571717	0.32029
YDL202W	No	16	191	57.4819	110.94	14.0619	0.000177	2.62883	53	296	218.708	110.94	17.0719	3.6e-05	2.8586	1.2652e-07
YDL203C	Yes	110	252	120.285	232.15	0.460038	0.497606	0.247319	366	302	379.104	232.15	0.083473	0.772644	0.099775	0.75198
YDL204W	Yes	121	1526	455.837	879.765	4.25951	0.039031	2.70808	483	3376	2433.71	879.765	5.09322	0.02402	3.18229	0.0074741
YDL206W	Yes	471	907	470.474	908.015	1.6e-05	0.996841	-0.003225	1864	2390	2483.95	908.015	0.786513	0.375157	0.735678	Reps Disagree
YDL207W	Yes	103	155	91.6554	176.895	0.623639	0.429698	-0.358977	251	154	225.5	176.895	0.547433	0.459369	-0.327687	0.51767
YDL209C	No	36	70	36.1347	69.74	0.000248	0.987426	0.010757	65	62	72.7597	69.74	0.209154	0.647431	0.308898	0.92531
YDL210W	No	19	4	10.5363	20.335	13.9841	0.000184	-3.19653	48	29	42.8312	20.335	0.55796	0.455083	-0.349912	0.00087138
YDL211C	Yes	98	72	67.6529	130.57	2.36211	0.124314	-1.39339	106	52	86.7662	130.57	0.565861	0.451908	-0.650411	0.21793
YDL212W	Yes	635	891	548.329	1058.28	1.40616	0.235694	-0.459932	1971	1427	1912.12	1058.28	0.054382	0.815606	-0.088873	0.50924
YDL213C	Yes	7	35	12.5674	24.255	3.25199	0.071337	1.37333	18	26	25.8831	24.255	1.67871	0.195096	0.907584	0.073409
YDL214C	Yes	26	73	31.9119	61.59	0.257694	0.611709	0.540784	99	48	80.6688	61.59	0.398738	0.527742	-0.667324	Reps Disagree
YDL215C	Yes	756	947	623.337	1203.04	0.329787	0.565785	-0.623623	6746	1881	4594.43	1203.04	1.60184	0.205643	-1.46546	0.36664
YDL216C	Yes	33	29	24.013	46.345	0.687233	0.407107	-1.13501	76	14	47.0909	46.345	1.86783	0.171724	-2.0635	0.25591
YDL218W	Yes	46	144	60.3057	116.39	0.39861	0.527808	0.697762	297	425	424.474	116.39	0.65974	0.416652	0.89407	0.55297
YDL220C	No	169	435	197.194	380.585	0.550311	0.458191	0.415391	473	497	559.227	380.585	0.652785	0.419119	0.448475	0.50891
YDL224C	No	442	929	461.674	891.03	0.020978	0.884838	0.123031	2800	1632	2459.74	891.03	0.222414	0.637207	-0.401716	Reps Disagree
YDL225W	Yes	147	79	93.9663	181.355	3.16897	0.07505	-1.84449	225	92	172.24	181.355	0.936211	0.333254	-0.91315	0.11726
YDL226C	Yes	207	466	224.225	432.755	0.223663	0.636263	0.222098	427	264	384.929	432.755	0.453172	0.500833	-0.316628	Reps Disagree
YDL227C	Yes	2	17	5.40414	10.43	2.95226	0.085757	2.13886	10	18	16.6883	10.43	1.5265	0.216638	1.22507	0.092627
YDL230W	Yes	34	456	135.135	260.81	6.55049	0.010486	2.79683	356	287	364.364	260.81	0.006234	0.93707	0.066243	0.055247
YDL231C	Yes	1175	2779	1307.45	2523.38	0.783999	0.375921	0.293304	3261	2726	3400.63	2523.38	0.129997	0.718435	0.118541	0.62362
YDL233W	No	182	399	194.368	375.13	0.27494	0.600037	0.183849	408	437	487.766	375.13	1.91345	0.166581	0.476134	0.33015
YDL235C	Yes	133	156	106.915	206.345	0.907854	0.340684	-0.718481	207	70	148.955	206.345	2.29135	0.130097	-1.18713	0.18244
YDL236W	Yes	712	1443	729.834	1408.58	0.009203	0.923574	0.070521	2628	3411	3528.94	1408.58	1.0095	0.315023	0.753299	0.65015
YDL237W	Yes	1119	563	705.355	1361.34	10.9373	0.000942	-1.9396	1897	590	1331.62	1361.34	5.74286	0.016556	-1.30786	0.0001883
YDL238C	Yes	121	240	122.676	236.765	0.0063	0.936736	0.039427	342	443	458.662	236.765	2.30628	0.128852	0.75038	0.37591
YDL239C	No	60	58	45.0259	86.9	0.769305	0.380432	-0.99751	97	103	115.383	86.9	0.179918	0.671443	0.463657	Reps Disagree
YDL240W	Yes	274	495	265.238	511.91	0.018057	0.893106	-0.095348	1507	384	1002.85	511.91	4.23393	0.039624	-1.59543	0.15363
YDR001C	Yes	1826	2502	1561.19	3013.09	1.83078	0.176036	-0.494206	3048	2432	3103.22	3013.09	0.020192	0.887001	0.05135	Reps Disagree
YDR002W	No	285	408	248.199	479.025	1.00381	0.316391	-0.430994	785	292	582.11	479.025	5.64993	0.017456	-1.04966	0.034236
YDR003W	Yes	251	400	229.127	442.215	0.077845	0.78024	-0.276288	1598	874	1366.53	442.215	0.247427	0.618893	-0.493493	0.83441
YDR006C	No	228	311	194.57	375.52	0.840368	0.359292	-0.50072	960	561	844.286	375.52	0.552238	0.457405	-0.397964	0.46111
YDR007W	No	91	377	143.168	276.315	8.61896	0.003327	1.10203	233	375	360.006	276.315	8.6471	0.003276	1.06363	0.00013543
YDR009W	Yes	25	181	59.3912	114.625	12.6524	0.000375	1.90739	49	170	134.89	114.625	16.2298	5.6e-05	2.17175	3.9305e-07
YDR013W	Yes	85	61	58.3031	112.525	2.77442	0.095781	-1.42725	133	35	89.2273	112.525	3.15844	0.075535	-1.54893	0.042895
YDR018C	No	13	58	21.5259	41.545	1.46901	0.225502	1.20894	120	90	118.442	41.545	0.001814	0.966026	-0.037968	Reps Disagree
YDR021W	Yes	28	38	23.8446	46.02	0.621609	0.43045	-0.508028	58	26	45.8831	46.02	1.48303	0.223301	-0.780472	0.32125
YDR022C	No	9	178	50.614	97.685	4.91645	0.026602	3.35721	52	74	74.0519	97.685	0.639938	0.423733	0.886083	0.061833
YDR030C	Yes	57	59	43.785	84.505	0.90253	0.342104	-0.898848	93	28	64.6818	84.505	1.87766	0.1706	-1.35473	0.22418
YDR031W	Yes	76	40	48.3627	93.34	8.62088	0.003323	-1.8746	315	33	178.929	93.34	17.0466	3.6e-05	-2.87774	2.0517e-06
YDR032C	Yes	692	1173	649.886	1254.28	0.088667	0.765878	-0.187242	1861	1642	1996.73	1254.28	0.098081	0.754145	0.196446	Reps Disagree
YDR033W	Yes	4930	8296	4614.22	8905.45	0.092923	0.760494	-0.197773	3787	11259	9204.54	8905.45	6.87479	0.008742	1.94902	Reps Disagree
YDR036C	Yes	464	272	302.466	583.76	13.1374	0.000289	-1.71912	1151	294	766.409	583.76	11.8113	0.000589	-1.59193	2.8263e-06
YDR043C	Yes	51	438	138.972	268.215	25.8814	0	2.15376	88	405	306.987	268.215	34.6918	0	2.57942	4.9405e-14
YDR045C	Yes	36	208	71.886	138.74	2.56924	0.10896	1.58191	144	123	151.87	138.74	0.027971	0.867177	0.149659	0.31741
YDR052C	No	36	44	29.399	56.74	0.244739	0.620804	-0.659094	47	37	47.526	56.74	0.000593	0.980572	0.031934	Reps Disagree
YDR054C	Yes	179	301	167.479	323.235	0.314794	0.574753	-0.198797	596	407	562.286	323.235	0.260125	0.610034	-0.173214	0.71809
YDR056C	Yes	185	841	310.376	599.025	3.70621	0.05421	1.23598	834	568	785.831	599.025	0.086084	0.769216	-0.177087	Reps Disagree
YDR057W	Yes	111	296	132.184	255.115	0.495621	0.481431	0.466437	253	180	243.383	255.115	0.030258	0.861906	-0.114071	Reps Disagree
YDR058C	Yes	54	211	81.6632	157.61	2.98238	0.084175	1.01761	277	340	359.279	157.61	1.4646	0.226199	0.672718	0.094463
YDR063W	Yes	63	546	172.951	333.795	3.26918	0.070593	2.16688	99	243	207.292	333.795	2.19265	0.138671	1.67253	0.055079
YDR065W	Yes	26	58	28.0259	54.09	0.031635	0.858831	0.20894	51	24	41.0844	54.09	0.348606	0.554903	-0.710393	Reps Disagree
YDR067C	No	28	89	37.057	71.52	2.6451	0.10387	0.719778	92	88	103.143	71.52	0.63627	0.425065	0.312939	0.18191
YDR069C	Yes	407	543	344.174	664.255	1.69107	0.19346	-0.532677	1286	569	1012.48	664.255	3.78799	0.051622	-0.79932	0.055991
YDR072C	Yes	3777	4427	3035.39	5858.31	3.30073	0.069249	-0.719512	12828	5364	9897.12	5858.31	4.86437	0.027417	-0.880845	0.013796
YDR074W	No	1586	4676	2004.4	3868.49	0.338872	0.560481	0.611281	12482	6374	10380	3868.49	0.31924	0.572065	-0.592509	Reps Disagree
YDR076W	Yes	27	79	33.9663	65.555	0.168945	0.681051	0.600292	25	21	26.1364	65.555	0.007231	0.932233	0.125531	0.92333
YDR078C	Yes	12	93	30.0933	58.08	14.0938	0.000174	2.0056	52	148	122.104	58.08	17.565	2.8e-05	1.88608	9.7295e-08
YDR079W	Yes	8	23	9.95855	19.22	0.805193	0.369545	0.574961	39	28	37.6818	19.22	0.043845	0.834143	-0.100978	Reps Disagree
YDR083W	Yes	17	45	20.158	38.905	0.288996	0.590865	0.455789	94	79	98.2987	38.905	0.026012	0.871871	0.126262	0.85685
YDR084C	Yes	121	543	201.174	388.265	2.46104	0.116702	1.21734	255	289	315.162	388.265	0.56344	0.452878	0.557642	0.20825
YDR086C	Yes	208	307	183.534	354.22	1.19758	0.273807	-0.386946	563	300	476.305	354.22	2.36559	0.124037	-0.531103	0.14884
YDR088C	No	24	8	14.0725	27.16	5.24413	0.022021	-2.53356	35	3	19.4481	27.16	6.37733	0.011559	-3.16725	0.0023611
YDR101C	Yes	828	629	576.953	1113.52	3.00909	0.082799	-1.34517	2643	1119	2048.12	1113.52	1.34767	0.245685	-0.862897	0.099577
YDR103W	Yes	64	69	49.8756	96.26	3.86969	0.049166	-0.840076	107	99	117.786	96.26	0.453728	0.50057	0.264959	Reps Disagree
YDR106W	Yes	2	56	15.5078	29.93	10.8531	0.000986	3.85875	56	58	65.6623	29.93	0.384257	0.535334	0.427696	0.0045126
YDR107C	No	400	202	252.332	487	23.9693	1e-06	-1.93425	954	169	586.74	487	28.4355	0	-2.1199	2.9383e-12
YDR109C	Yes	99	493	177.22	342.035	5.18524	0.02278	1.36749	160	400	339.74	342.035	7.4974	0.006179	1.699	0.001389
YDR110W	No	54	49	39.6943	76.61	0.938283	0.33272	-1.08878	86	35	65.7273	76.61	0.686359	0.407406	-0.919912	0.40644
YDR111C	Yes	124	386	162	312.66	1.29026	0.256	0.68966	605	376	546.656	312.66	0.274147	0.600564	-0.309133	Reps Disagree
YDR115W	Yes	23	141	48.0285	92.695	12.9312	0.000323	1.66739	85	119	119.773	92.695	4.57919	0.032362	0.862496	0.00013039
YDR116C	Yes	143	206	124.868	240.995	0.210733	0.646193	-0.421972	877	274	616.422	240.995	1.81992	0.177322	-1.30133	0.36283
YDR117C	Yes	108	177	99.8549	192.72	0.106096	0.744634	-0.235883	252	94	187.039	192.72	1.93423	0.164296	-1.04562	0.37937
YDR120C	Yes	193	77	116.448	224.745	4.20529	0.040298	-2.27427	244	75	170.701	224.745	1.78612	0.1814	-1.32485	0.043265
YDR121W	No	28	61	29.8031	57.52	0.064166	0.800028	0.174782	80	34	62.0779	57.52	1.52094	0.217477	-0.857396	Reps Disagree
YDR124W	No	77	68	56.1166	108.305	2.01885	0.155356	-1.12793	160	178	195.584	108.305	0.506531	0.476644	0.530875	Reps Disagree
YDR125C	Yes	107	190	102.723	198.255	0.105643	0.74516	-0.120212	272	204	268.468	198.255	0.011592	0.914261	-0.037968	0.94274
YDR126W	No	33	259	83.5984	161.345	21.2735	4e-06	2.02381	106	311	254.948	161.345	22.6817	2e-06	1.92992	2.025e-10
YDR133C	No	313	312	237.329	458.045	0.568299	0.450936	-0.953217	2208	221	1247.51	458.045	3.33272	0.067915	-2.94355	0.13738
YDR137W	Yes	71	198	86.7953	167.515	0.949787	0.329774	0.531009	204	169	211.74	167.515	0.039751	0.841968	0.105524	0.63344
YDR138W	Yes	122	250	125.767	242.73	0.02351	0.878139	0.086446	438	310	420.299	242.73	0.048246	0.826143	-0.121593	Reps Disagree
YDR140W	Yes	47	169	67.2824	129.855	4.78919	0.028639	0.89769	88	213	182.312	129.855	15.8837	6.7e-05	1.65235	2.7311e-05
YDR143C	Yes	318	628	321.694	620.87	0.002887	0.957149	0.033137	1217	311	810.448	620.87	5.55319	0.018447	-1.59127	Reps Disagree
YDR144C	Yes	274	1919	634.15	1223.91	2.85501	0.09109	1.85951	200	1037	773.377	1223.91	4.85614	0.027548	2.75141	0.017534
YDR151C	Yes	136	654	237.43	458.24	2.81607	0.093325	1.31708	891	866	1007.84	458.24	0.210302	0.646531	0.336011	0.22975
YDR152W	No	102	58	66.0259	127.43	1.99713	0.157598	-1.76304	119	53	93.9156	127.43	0.476709	0.489917	-0.789828	0.27496
YDR155C	Yes	5035	6536	4210.76	8126.77	0.775692	0.378462	-0.572185	19467	9614	15976.4	8126.77	0.967332	0.325347	-0.640752	0.38103
YDR156W	No	309	334	241.028	465.185	0.673217	0.411932	-0.83636	2004	609	1397.45	465.185	1.60897	0.204636	-1.3413	0.2928
YDR158W	Yes	4763	4792	3622.95	6992.3	5.07574	0.024263	-0.939843	10699	3849	7848.85	6992.3	6.76677	0.009287	-1.09785	0.0021177
YDR159W	No	249	105	151.702	292.785	4.96747	0.025828	-2.19436	427	132	299.214	292.785	2.21143	0.136991	-1.31663	0.023509
YDR161W	Yes	85	134	77.215	149.025	0.578288	0.446984	-0.291903	302	206	284.766	149.025	0.247245	0.619021	-0.174835	0.6322
YDR162C	No	91	126	78.1425	150.815	0.377904	0.538727	-0.479116	176	68	132.156	150.815	1.5365	0.215139	-0.994899	0.36567
YDR163W	Yes	9	15	8.38601	16.185	0.048011	0.826561	-0.211635	15	20	20.487	16.185	0.7264	0.394053	0.792107	Reps Disagree
YDR165W	No	188	222	151.513	292.42	3.67861	0.055115	-0.708774	310	243	312.792	292.42	0.00524	0.942296	0.025758	Reps Disagree
YDR166C	Yes	204	589	254.591	491.36	2.4837	0.115031	0.581098	452	967	853.922	491.36	14.5665	0.000135	1.47426	0.00018786
YDR167W	Yes	92	124	78.1244	150.78	1.80018	0.179691	-0.517966	287	105	211.682	150.78	8.16415	0.004273	-1.07359	0.0062742
YDR168W	Yes	256	280	200.539	387.04	0.671347	0.412582	-0.819318	396	122	277.221	387.04	1.60582	0.205081	-1.32155	0.29358
YDR174W	No	781	677	565.889	1092.16	5.93601	0.014835	-1.15477	3059	954	2148.98	1092.16	7.47354	0.006261	-1.30393	0.00095522
YDR175C	Yes	66	215	88.6995	171.19	2.07767	0.149468	0.755198	343	300	366.305	171.19	0.138771	0.709506	0.183824	0.34401
YDR176W	Yes	79	33	48.0492	92.735	1.53232	0.215765	-2.20799	88	35	66.7273	92.735	0.37313	0.541303	-0.953079	0.36759
YDR177W	Yes	70	700	216.347	417.55	6.34609	0.011764	2.37333	691	1080	1046.8	417.55	1.62633	0.202212	1.02134	0.01675
YDR178W	Yes	637	1015	581.453	1122.2	0.166577	0.683172	-0.276486	2927	803	1984.93	1122.2	4.13487	0.042008	-1.48888	0.13061
YDR179C	Yes	4	2	2.51814	4.86	1.67073	0.196161	-1.9486	5	3	4.44805	4.86	0.077059	0.781324	-0.359896	0.44073
YDR179W-A	Yes	88	290	119.13	229.92	4.28855	0.03837	0.771877	215	306	306.201	229.92	6.04612	0.013937	0.886265	0.0045634
YDR181C	No	29	24	20.7176	39.985	2.79511	0.094552	-1.22162	41	37	44.526	39.985	0.117144	0.732153	0.228971	Reps Disagree
YDR183W	Yes	15	98	32.8886	63.475	10.5347	0.001172	1.75922	49	78	75.1494	63.475	4.78669	0.02868	1.04776	0.00037972
YDR184C	Yes	79	55	53.7487	103.735	4.35525	0.036895	-1.47102	451	56	261.864	103.735	11.2466	0.000798	-2.63256	0.00033649
YDR185C	Yes	34	31	25.0311	48.31	0.592625	0.441406	-1.08187	379	68	233.656	48.31	1.88715	0.169523	-2.10152	0.26883
YDR189W	Yes	595	763	495.168	955.675	0.56094	0.453882	-0.589807	1016	458	805.403	955.675	0.943188	0.331459	-0.772411	0.43541
YDR190C	Yes	140	472	192.28	371.1	5.01289	0.025159	0.804759	528	438	548.416	371.1	0.100084	0.751729	0.107463	0.093958
YDR192C	No	139	292	145.148	280.135	0.026199	0.871416	0.122283	333	765	663.253	280.135	3.70429	0.054273	1.57701	0.19161
YDR193W	No	0	0	0.007591	0.01465	0.002237	0.962276	-0.948601	2	1	1.64935	0.01465	0.108603	0.741741	-0.62293	0.95445
YDR194C	No	205	672	276.593	533.825	1.13482	0.28675	0.764236	1133	1257	1382.73	533.825	0.560588	0.454023	0.526906	0.39562
YDR195W	No	49	27	31.4948	60.785	2.24323	0.1342	-1.80842	57	42	55.7727	60.785	0.003529	0.952626	-0.063503	0.39081
YDR196C	No	39	34	28.3083	54.635	2.9295	0.086974	-1.14654	173	50	118.968	54.635	4.99688	0.025393	-1.4137	0.015715
YDR200C	Yes	44	61	37.8031	72.96	1.19988	0.273345	-0.477295	80	84	94.5455	72.96	1.25595	0.26242	0.447459	Reps Disagree
YDR201W	No	36	25	24.4767	47.24	8.0743	0.00449	-1.47467	112	26	72.8831	47.24	13.9601	0.000187	-1.72985	1.2569e-05
YDR202C	Yes	57	322	111.92	216.005	5.94637	0.014748	1.54943	258	266	301.727	216.005	0.534243	0.464828	0.421125	0.041013
YDR205W	Yes	509	611	412.79	796.685	3.03412	0.081531	-0.685094	1748	917	1469.45	796.685	2.05884	0.151325	-0.553642	0.066563
YDR206W	Yes	219	776	310.536	599.335	6.20124	0.012766	0.876525	677	1064	1029.41	599.335	8.77367	0.003056	1.02934	0.00043507
YDR207C	No	101	44	61.899	119.465	2.94724	0.086024	-2.14738	104	69	96.8052	119.465	0.040661	0.840194	-0.214846	0.26217
YDR208W	No	597	918	536.324	1035.11	0.275324	0.599782	-0.327838	2048	1980	2309.71	1035.11	0.278599	0.597621	0.328354	Reps Disagree
YDR212W	Yes	2025	2825	1744.37	3366.62	0.59451	0.44068	-0.468272	9296	4364	7481.77	3366.62	1.35445	0.244501	-0.713889	0.3478
YDR214W	Yes	540	3259	1114.3	2150.6	1.02254	0.311918	1.6448	859	543	782.097	2150.6	0.037155	0.84715	-0.284636	Reps Disagree
YDR222W	No	59	483	154.63	298.435	2.44857	0.117632	2.08464	107	224	198.955	298.435	1.3613	0.243312	1.44296	0.13033
YDR223W	No	0	220	56.9998	110.01	51.9867	0	13.4766	41	229	169.201	110.01	35.4717	0	2.85872	0
YDR231C	Yes	48	190	73.2228	141.32	3.10474	0.078064	1.03629	86	143	135.857	141.32	3.56454	0.059026	1.11068	0.029398
YDR232W	No	1644	3257	1665.78	3214.96	0.005063	0.943276	0.037733	6352	4569	6142.88	3214.96	0.034429	0.852797	-0.098263	Reps Disagree
YDR233C	Yes	1827	2384	1531.12	2955.05	0.649972	0.420123	-0.564693	5980	5792	6751.04	2955.05	0.227596	0.633312	0.330986	Reps Disagree
YDR238C	No	3315	6036	3221.23	6216.98	0.058777	0.80844	-0.084017	6218	5565	6722.64	6216.98	0.391423	0.531552	0.217001	Reps Disagree
YDR239C	Yes	104	85	74.0207	142.86	2.242	0.134308	-1.23965	153	87	132.994	142.86	0.310519	0.577362	-0.437375	0.27582
YDR240C	Yes	58	231	88.8446	171.47	7.10497	0.007687	1.04517	224	325	323.039	171.47	6.44889	0.011102	0.914011	0.00088491
YDR242W	No	238	243	181.953	351.17	1.0986	0.294573	-0.918606	258	162	234.195	351.17	0.118794	0.730346	-0.294308	0.5457
YDR243C	Yes	148	227	132.808	256.32	0.814043	0.366928	-0.331506	294	366	384.662	256.32	3.74539	0.052953	0.693097	Reps Disagree
YDR253C	No	5	28	9.75389	18.825	2.24415	0.134121	1.53683	2	16	11.3896	18.825	5.5996	0.017965	3.37707	0.016934
YDR255C	Yes	68	211	88.6632	171.12	0.381189	0.536967	0.685035	218	694	559.649	171.12	2.67053	0.102222	2.04768	0.2142
YDR265W	Yes	139	98	94.8886	183.135	7.41843	0.006456	-1.45283	580	133	376.364	183.135	10.8447	0.000991	-1.74756	8.2899e-05
YDR266C	Yes	180	295	166.425	321.2	0.160931	0.688301	-0.235883	312	260	324.831	321.2	0.038004	0.845436	0.114035	Reps Disagree
YDR267C	Yes	163	405	186.422	359.795	0.224124	0.635916	0.364449	1060	698	983.247	359.795	0.088136	0.76656	-0.225696	Reps Disagree
YDR272W	Yes	170	224	143.031	276.05	0.374918	0.540336	-0.550637	165	175	196.136	276.05	0.264156	0.607279	0.461959	Reps Disagree
YDR273W	Yes	24	8	14.0725	27.16	13.1214	0.000292	-2.53356	49	10	30.9935	27.16	10.8335	0.000997	-1.91571	4.6707e-06
YDR275W	Yes	71	95	60.1114	116.015	0.243563	0.621645	-0.528492	274	347	362.325	116.015	0.455479	0.499744	0.717829	Reps Disagree
YDR276C	Yes	247	1445	497.852	960.855	5.43913	0.01969	1.59989	1224	1263	1432.13	960.855	0.455352	0.499804	0.422321	0.05532
YDR277C	Yes	196	91	121.575	234.64	4.0636	0.043817	-2.05552	559	132	365.214	234.64	3.09578	0.078495	-1.70524	0.022949
YDR279W	Yes	57	109	56.7383	109.505	0.000228	0.987944	-0.013307	81	60	79.461	109.505	0.003973	0.949743	-0.05589	0.99806
YDR281C	No	27	11	16.3497	31.555	2.74626	0.097483	-2.24406	37	10	24.9935	31.555	1.47241	0.224966	-1.51046	0.1057
YDR282C	No	24	168	55.5233	107.16	2.77617	0.095677	1.85875	139	100	134.435	107.16	0.010098	0.919955	-0.098015	Reps Disagree
YDR284C	Yes	543	478	395.334	762.995	10.1444	0.001447	-1.13254	1266	673	1070.01	762.995	2.51552	0.11273	-0.534529	0.0015861
YDR285W	Yes	11	7	7.31347	14.115	2.15859	0.141775	-1.60068	10	7	9.54546	14.115	0.01729	0.895387	-0.137504	0.38896
YDR287W	Yes	76	343	126.86	244.84	10.2152	0.001393	1.22554	124	381	309.403	244.84	24.5045	1e-06	1.99652	2.2399e-08
YDR288W	Yes	41	74	39.671	76.565	0.019386	0.889266	-0.096699	191	40	121.474	76.565	6.07668	0.013698	-1.87843	0.065873
YDR293C	Yes	4340	12972	5530.62	10674.1	3.60138	0.057732	0.631033	12560	13495	15043	10674.1	2.12215	0.145182	0.480658	0.04846
YDR294C	Yes	569	1055	557.816	1076.59	0.012578	0.910704	-0.057858	2803	1515	2385.27	1076.59	0.971382	0.324336	-0.510584	0.65559
YDR295C	Yes	49	87	47.0389	90.785	0.011729	0.913757	-0.120367	70	72	81.7532	90.785	0.139666	0.708614	0.417712	Reps Disagree
YDR296W	No	126	87	85.5389	165.09	13.0676	0.0003	-1.48294	339	79	220.799	165.09	18.615	1.6e-05	-1.72429	9.6851e-08
YDR298C	Yes	269	1958	641.754	1238.59	12.0995	0.000504	1.9151	1425	2377	2256.01	1238.59	4.91688	0.026596	1.11525	0.0001639
YDR300C	No	331	544	306.433	591.415	0.458211	0.498461	-0.231825	797	730	872.526	591.415	0.55674	0.455577	0.250386	Reps Disagree
YDR301W	No	607	787	507.386	979.255	2.09443	0.147836	-0.573934	2298	757	1640.56	979.255	8.88765	0.002871	-1.22494	0.0037202
YDR302W	No	145	252	137.785	265.925	0.082931	0.773364	-0.15123	393	221	340.006	265.925	0.753173	0.385473	-0.453413	0.65891
YDR304C	Yes	594	332	383.01	739.21	5.80662	0.015966	-1.78788	949	554	834.24	739.21	0.363539	0.546548	-0.399452	0.050101
YDR306C	Yes	266	645	300.098	579.19	0.236081	0.627051	0.329272	1294	1232	1447	579.19	0.207356	0.648848	0.306234	0.77274
YDR308C	Yes	33	148	54.842	105.845	2.26096	0.132672	1.21646	37	99	82.7857	105.845	4.31326	0.037816	1.79697	0.031583
YDR310C	No	416	177	253.855	489.94	1.94585	0.163034	-2.18144	292	120	223.922	489.94	0.438171	0.508006	-0.905864	0.28914
YDR311W	No	58	70	47.1347	90.97	1.24043	0.265388	-0.677299	82	108	111.13	90.97	1.68752	0.193928	0.774405	Reps Disagree
YDR313C	No	93	420	155.308	299.745	3.383	0.065872	1.22649	419	925	810.149	299.745	5.06393	0.024429	1.51957	0.011959
YDR315C	No	64	64	48.5803	93.76	1.60038	0.20585	-0.948601	59	76	78.8506	93.76	1.00221	0.316777	0.742354	Reps Disagree
YDR319C	Yes	242	138	156.751	302.53	14.8986	0.000113	-1.75894	512	130	340.416	302.53	13.1292	0.000291	-1.60056	6.012e-07
YDR320C	Yes	335	520	302.215	583.275	0.109897	0.740262	-0.31425	214	310	308.299	583.275	0.867393	0.351678	0.911727	Reps Disagree
YDR320C-A	Yes	20	50	22.9534	44.3	0.454441	0.500234	0.373327	71	70	80.9545	44.3	0.530141	0.466547	0.356606	0.57297
YDR321W	Yes	1131	1218	881.044	1700.41	6.08405	0.013641	-0.841686	2620	1135	2047.01	1700.41	5.9899	0.014388	-0.829805	0.0018716
YDR322C-A	Yes	118	707	242.161	467.37	12.5855	0.000389	1.63432	338	594	554.714	467.37	7.44396	0.006365	1.19051	3.4417e-05
YDR328C	No	229	235	175.381	338.485	6.25954	0.012353	-0.911288	526	236	416.247	338.485	4.90352	0.026802	-0.779206	0.002984
YDR331W	Yes	547	932	514.951	993.855	0.286227	0.592649	-0.179812	1642	1102	1536.58	993.855	0.357261	0.550032	-0.19826	0.69137
YDR332W	Yes	84	131	75.9378	146.56	0.145026	0.703335	-0.307495	229	75	163.201	146.56	2.11865	0.145514	-1.23331	0.33563
YDR336W	Yes	39	72	38.1529	73.635	0.005282	0.942063	-0.064078	276	99	202.286	73.635	1.52598	0.216717	-1.1021	0.52854
YDR337W	No	44	260	89.3575	172.46	6.37255	0.01159	1.61434	198	215	238.61	172.46	0.743152	0.388653	0.495906	0.028841
YDR338C	Yes	195	737	288.433	556.675	2.87678	0.089866	0.96959	965	517	818.214	556.675	0.894534	0.344252	-0.523295	Reps Disagree
YDR346C	No	513	1061	531.37	1025.55	0.036874	0.847722	0.099793	2329	1202	1945.02	1025.55	1.21588	0.27017	-0.577204	Reps Disagree
YDR347W	Yes	187	279	165.78	319.955	0.260761	0.609598	-0.371374	1061	410	796.734	319.955	1.79049	0.180867	-0.994659	0.35337
YDR348C	Yes	329	245	227.972	439.985	3.36348	0.066657	-1.37391	468	176	348.286	439.985	2.0177	0.155474	-1.03386	0.057719
YDR351W	Yes	508	281	326.798	630.72	4.66398	0.030802	-1.80286	606	234	454.948	630.72	1.66644	0.196736	-0.99574	0.037002
YDR352W	Yes	387	424	303.345	585.455	2.66827	0.102367	-0.81687	796	369	637.61	585.455	2.18256	0.139582	-0.732078	0.074991
YDR353W	Yes	1456	2712	1430.59	2761.04	0.012873	0.909666	-0.051254	4139	2163	3474.05	2761.04	1.49963	0.220728	-0.559179	0.52316
YDR354W	Yes	211	842	323.635	624.615	2.98891	0.083837	1.04798	915	568	826.331	624.615	0.286752	0.592309	-0.310811	Reps Disagree
YDR356W	Yes	52	67	43.3575	83.68	0.934436	0.333713	-0.582951	83	58	79.1623	83.68	0.056091	0.812785	-0.139989	0.62514
YDR357C	Yes	37	72	37.1529	71.705	0.000301	0.986162	0.011871	26	65	55.2078	71.705	4.86517	0.027404	1.699	0.12461
YDR358W	Yes	100	125	82.3834	159	0.203648	0.651792	-0.626673	300	56	186.364	159	1.66397	0.197069	-2.04439	0.39205
YDR361C	Yes	72	578	185.741	358.48	5.76911	0.01631	2.0564	384	393	447.195	358.48	0.309945	0.577714	0.410493	0.053376
YDR363W	No	108	87	76.5389	147.72	1.22314	0.268746	-1.26055	135	95	129.188	147.72	0.01465	0.903662	-0.12989	0.58657
YDR363W-A	Yes	119	78	79.7073	153.835	1.17201	0.278989	-1.55802	101	39	75.8247	153.835	0.522943	0.469589	-0.99574	0.39729
YDR364C	Yes	94	549	189.228	365.21	16.3344	5.3e-05	1.59747	408	648	624.779	365.21	8.29002	0.003986	1.04449	3.4642e-06
YDR368W	Yes	460	1008	491.14	947.9	0.105128	0.74576	0.183189	976	522	826.961	947.9	0.849366	0.356732	-0.525762	Reps Disagree
YDR373W	Yes	152	170	120.041	231.68	4.45813	0.034735	-0.787137	457	198	357.071	231.68	5.43644	0.019721	-0.829624	0.0056761
YDR374C	Yes	0	31	8.03609	15.5097	17.7225	2.6e-05	10.6495	3	23	16.4351	15.5097	14.1176	0.000172	3.31567	8.8854e-08
YDR375C	No	127	211	118.163	228.055	0.072418	0.787848	-0.216186	599	483	613.136	228.055	0.007069	0.932997	0.066537	Reps Disagree
YDR376W	No	204	685	279.461	539.36	1.5729	0.209786	0.798934	428	383	462.701	539.36	0.121268	0.727664	0.216803	0.43958
YDR377W	Yes	539	1790	733.231	1415.13	2.67826	0.101727	0.783002	1404	3073	2697.45	1415.13	8.86458	0.002908	1.50717	0.0026992
YDR378C	Yes	388	201	246.073	474.92	23.2216	1e-06	-1.89746	909	207	588.916	474.92	21.4458	4e-06	-1.75758	1.4173e-10
YDR382W	Yes	3563	6954	3583.05	6915.3	0.000667	0.979396	0.01615	6963	3989	6071.76	6915.3	0.458763	0.498202	-0.426612	Reps Disagree
YDR383C	Yes	25	3	13.2772	25.625	2.61371	0.105944	-4.00749	33	4	19.0974	25.625	1.74981	0.1859	-2.66732	0.097045
YDR384C	No	88	337	131.306	253.42	1.44017	0.230111	0.988572	276	631	547.74	253.42	3.32966	0.068041	1.57004	0.080741
YDR386W	Yes	29	98	39.8886	76.985	0.705549	0.400925	0.808128	62	24	46.5844	76.985	0.999613	0.317404	-0.992164	Reps Disagree
YDR387C	Yes	470	1954	741.218	1430.55	2.80462	0.093993	1.1071	2713	2053	2689.62	1430.55	0.001592	0.968175	-0.025086	Reps Disagree
YDR388W	No	1071	1546	936.018	1806.52	0.709813	0.399506	-0.419019	3323	963	2286.82	1806.52	7.0356	0.007991	-1.40981	0.021538
YDR391C	Yes	116	951	304.373	587.44	5.25633	0.021867	2.08672	730	661	794.221	587.44	0.090237	0.763876	0.233823	0.085057
YDR392W	Yes	50	194	75.2591	145.25	0.993124	0.31898	1.00746	207	94	164.539	145.25	0.592721	0.441369	-0.761828	Reps Disagree
YDR393W	Yes	23	29	19.013	36.695	0.433591	0.510232	-0.614182	38	22	33.2857	36.695	0.199131	0.655423	-0.411426	0.70073
YDR399W	Yes	421	397	313.35	604.765	2.80707	0.09385	-1.03328	609	417	575.279	604.765	0.081894	0.774747	-0.169325	0.2633
YDR400W	Yes	304	755	347.596	670.86	0.953104	0.328931	0.363804	684	673	779.013	670.86	0.915231	0.33873	0.35368	0.35592
YDR404C	Yes	188	219	150.736	290.92	2.45663	0.11703	-0.728403	673	373	578.708	290.92	1.12666	0.288489	-0.474361	0.14816
YDR408C	Yes	64	1428	401.948	775.76	12.2454	0.000466	3.53118	162	1221	873.857	775.76	11.5346	0.000683	3.29107	5.085e-06
YDR410C	Yes	83	266	110.412	213.095	3.81325	0.050849	0.731642	326	292	352.61	213.095	0.394772	0.529802	0.218166	0.1243
YDR411C	Yes	735	1015	630.453	1216.78	0.356994	0.550181	-0.482937	1564	433	1063.17	1216.78	2.88083	0.08964	-1.47573	0.19774
YDR414C	Yes	132	315	147.606	284.88	0.275281	0.599811	0.306213	315	314	361.396	284.88	0.413446	0.520225	0.372482	0.67545
YDR421W	No	73	274	107.484	207.445	0.68091	0.409274	0.959607	82	165	148.143	207.445	1.3122	0.251997	1.38584	0.33743
YDR422C	Yes	427	265	282.153	544.555	7.007	0.008119	-1.63685	1759	510	1210.67	544.555	5.56693	0.018303	-1.40912	0.0014584
YDR423C	No	129	179	110.873	213.985	0.586427	0.443804	-0.476012	512	156	357.299	213.985	4.25472	0.039141	-1.33753	0.087775
YDR425W	No	169	521	219.474	423.585	0.28785	0.591601	0.675659	638	1837	1511.86	423.585	1.83044	0.176076	1.90279	0.33977
YDR427W	Yes	564	2285	873.969	1686.76	4.26827	0.03883	1.06983	2797	3266	3519.28	1686.76	1.4408	0.23001	0.600714	0.051071
YDR428C	Yes	124	116	92.0518	177.66	1.06006	0.303201	-1.04482	109	73	101.903	177.66	0.041943	0.837728	-0.20129	0.60209
YDR429C	Yes	300	841	367.876	710	2.4626	0.116586	0.538542	822	763	906.455	710	0.646198	0.421475	0.269614	0.1972
YDR430C	No	453	1280	558.106	1077.14	2.63174	0.104747	0.54996	1759	1601	1919.11	1077.14	0.531361	0.466035	0.241287	0.19622
YDR432W	Yes	1159	2133	1132.09	2184.93	0.004332	0.947524	-0.068597	5374	6318	6789.6	2184.93	0.333867	0.563391	0.610541	Reps Disagree
YDR433W	Yes	195	235	158.381	305.675	0.414567	0.51966	-0.679414	907	727	925.578	305.675	0.003163	0.955147	0.057922	Reps Disagree
YDR434W	Yes	650	852	545.725	1053.25	2.09781	0.147511	-0.558187	1267	932	1238.69	1053.25	0.030292	0.861829	-0.065945	0.38934
YDR435C	Yes	143	490	198.443	382.995	0.631113	0.426947	0.828166	1298	985	1288.61	382.995	0.000434	0.983381	-0.021025	Reps Disagree
YDR436W	No	181	1974	601.899	1161.66	12.3584	0.000439	2.49846	886	2627	2148.84	1161.66	8.79769	0.003016	1.94511	1.9246e-05
YDR437W	Yes	42	52	34.4715	66.53	1.48124	0.22358	-0.640479	154	75	125.701	66.53	1.89441	0.168705	-0.660898	0.16135
YDR438W	Yes	86	324	126.938	244.99	5.43738	0.01971	0.964984	292	386	396.649	244.99	3.89924	0.048308	0.779702	0.0075761
YDR439W	Yes	22	76	30.6891	59.23	0.453369	0.50074	0.839895	29	88	71.6429	59.23	2.04043	0.153166	1.97852	0.27364
YDR441C	Yes	179	98	114.889	221.735	6.74071	0.009424	-1.81771	957	145	572.656	221.735	10.2012	0.001404	-2.3454	0.0001618
YDR443C	Yes	314	521	291.974	563.51	0.279805	0.596829	-0.218082	650	777	829.545	563.51	2.36037	0.124453	0.634545	Reps Disagree
YDR444W	Yes	82	177	86.8549	167.63	0.18317	0.668663	0.161453	234	211	254.013	167.63	0.412272	0.520819	0.227804	0.7156
YDR446W	No	1	1	0.759067	1.465	0.193038	0.6604	-0.948601	0	0	0.011494	1.465	0.000343	0.985224	0.37707	Reps Disagree
YDR448W	Yes	71	109	63.7383	123.015	0.453373	0.500737	-0.330164	187	155	194.149	123.015	0.051815	0.819934	0.1063	Reps Disagree
YDR449C	Yes	55	116	57.5518	111.075	0.102562	0.748777	0.12802	110	131	140.065	111.075	2.72855	0.098569	0.629133	0.26617
YDR451C	Yes	147	275	144.744	279.355	0.001704	0.967071	-0.044985	277	77	188.5	279.355	1.53785	0.214939	-1.46989	0.53439
YDR452W	Yes	428	906	448.715	866.02	0.028562	0.865795	0.133299	493	666	678.968	866.02	1.00413	0.316313	0.811004	0.62855
YDR454C	Yes	285	2454	778.251	1502.03	8.54414	0.003466	2.1575	717	1645	1426.68	1502.03	5.26713	0.021732	1.57511	0.00079049
YDR456W	Yes	1222	1203	922.658	1780.73	3.83437	0.050212	-0.971208	3834	2482	3528.69	1780.73	0.274862	0.600089	-0.250278	0.13566
YDR458C	Yes	140	37	79.5855	153.6	2.41586	0.120112	-2.86843	143	29	90.3312	153.6	1.41234	0.234669	-1.92482	0.12878
YDR459C	Yes	145	495	200.738	387.425	3.40705	0.064918	0.822775	417	822	742.266	387.425	8.86088	0.002913	1.35616	0.0018106
YDR460W	Yes	23	22	17.1995	33.195	0.467351	0.494208	-1.01273	23	46	41.3701	33.195	0.831117	0.36195	1.37707	Reps Disagree
YDR462W	No	19	73	28.4119	54.835	0.750815	0.386218	0.993296	69	65	76.7078	54.835	0.071357	0.789371	0.290913	0.66702
YDR463W	Yes	168	162	125.969	243.12	1.51782	0.21795	-1.00107	214	151	205.052	243.12	0.025924	0.872086	-0.125993	0.50566
YDR464W	Yes	184	36	101.326	195.56	1.76498	0.184005	-3.30224	117	50	90.9675	195.56	0.215358	0.6426	-0.849439	0.37069
YDR465C	Yes	121	175	105.837	204.265	0.211569	0.64554	-0.416253	487	451	536.357	204.265	0.089343	0.765014	0.266275	Reps Disagree
YDR466W	No	181	321	173.661	335.165	0.018244	0.892558	-0.122017	287	731	618.175	335.165	2.96401	0.085137	1.72589	Reps Disagree
YDR468C	Yes	45	72	41.1529	79.425	0.028695	0.865486	-0.270529	96	27	65.5325	79.425	0.708496	0.399944	-1.45301	0.71337
YDR469W	Yes	9	16	8.64508	16.685	0.023561	0.878008	-0.118526	16	4	10.5974	16.685	3.02423	0.082029	-1.62293	0.2615
YDR470C	Yes	161	429	191.64	369.865	0.575253	0.448179	0.465316	747	799	892.331	369.865	0.61321	0.433582	0.474157	0.51267
YDR472W	Yes	153	725	264.324	510.145	6.46788	0.010984	1.29585	457	537	577.201	510.145	1.59903	0.206041	0.609798	0.016048
YDR473C	No	19	26	16.2358	31.335	0.836466	0.360409	-0.496089	25	35	35.2273	31.335	2.91057	0.088001	0.862496	Reps Disagree
YDR476C	No	173	1987	601.267	1160.44	6.82611	0.008983	2.57315	1517	3405	2969.54	1160.44	3.2362	0.072027	1.5435	0.0053984
YDR477W	Yes	452	1026	491.803	949.18	0.465533	0.495049	0.234035	1228	822	1147.77	949.18	0.353419	0.552184	-0.202031	Reps Disagree
YDR478W	Yes	7	8	5.57254	10.755	0.49533	0.481559	-0.755956	32	14	25.0909	10.755	0.810839	0.367872	-0.815575	0.48376
YDR479C	Yes	155	618	237.604	458.575	8.40521	0.003741	1.04674	604	885	876.675	458.575	7.19004	0.007331	0.928199	0.00031554
YDR480W	Yes	35	177	63.3549	122.275	1.45763	0.227308	1.38972	33	69	61.3052	122.275	1.50564	0.219806	1.4412	0.19968
YDR481C	Yes	1515	2625	1437.55	2774.47	0.050173	0.822762	-0.155601	5921	6187	6978.03	2774.47	0.397759	0.528249	0.440469	Reps Disagree
YDR482C	Yes	25	14	16.1269	31.125	6.33043	0.011868	-1.7851	90	27	62.5325	31.125	5.4125	0.019993	-1.3599	0.0022177
YDR483W	Yes	2102	4193	2137.27	4124.93	0.020405	0.886412	0.047619	8307	4655	7176.23	4124.93	1.87358	0.171066	-0.458477	Reps Disagree
YDR484W	Yes	94	121	78.3471	151.21	2.19089	0.138829	-0.584326	186	117	168.974	151.21	0.594341	0.440746	-0.291724	0.23214
YDR485C	Yes	65	60	48.044	92.725	2.95181	0.085781	-1.06408	135	74	115.552	92.725	0.707963	0.400121	-0.490293	0.15006
YDR486C	Yes	80	33	48.5492	93.7	4.87418	0.027261	-2.22614	66	47	63.5195	93.7	0.017289	0.895389	-0.112736	0.11504
YDR488C	No	63	206	84.8679	163.795	0.870454	0.35083	0.76062	261	495	451.929	163.795	2.43097	0.11896	1.30045	0.1743
YDR489W	Yes	69	85	56.5207	109.085	1.49863	0.220883	-0.647734	259	116	204.825	109.085	2.39544	0.12169	-0.781758	0.12409
YDR490C	Yes	162	158	121.933	235.33	2.71325	0.099518	-0.98467	585	379	538.604	235.33	0.195257	0.658577	-0.249169	0.24414
YDR492W	Yes	726	493	490.72	947.09	0.497362	0.480661	-1.50698	5772	6977	7416.52	947.09	0.106526	0.744135	0.650605	Reps Disagree
YDR493W	No	24	94	36.3523	70.16	1.50551	0.219825	1.02103	76	242	195.143	70.16	5.32277	0.021049	2.048	0.029501
YDR494W	Yes	76	71	56.3938	108.84	2.99569	0.083486	-1.04678	246	72	169.753	108.84	5.36491	0.020546	-1.39552	0.012639
YDR496C	No	122	200	112.813	217.73	0.06389	0.80045	-0.235482	248	221	267.506	217.73	0.051683	0.820161	0.210776	Reps Disagree
YDR497C	Yes	24504	16499	16526.4	31895.9	5.90804	0.015072	-1.51924	49364	12964	33100.2	31895.9	6.12165	0.013354	-1.55188	0.0019142
YDR498C	Yes	108	432	165.917	320.22	2.78114	0.09538	1.0514	268	260	302.831	320.22	0.303045	0.58198	0.333348	0.216
YDR499W	Yes	44	164	64.487	124.46	0.997914	0.317816	0.94952	69	223	179.305	124.46	3.82338	0.050542	2.06944	0.082423
YDR501W	Yes	26	135	47.9741	92.59	2.69896	0.100414	1.42778	26	53	47.4156	92.59	2.46013	0.116769	1.40455	0.063856
YDR503C	Yes	79	672	213.593	412.235	2.49624	0.114119	2.13994	124	253	226.286	412.235	1.27654	0.258543	1.40587	0.13346
YDR505C	Yes	738	1039	638.171	1231.67	0.409821	0.522061	-0.455098	4113	1774	3208.45	1231.67	1.33946	0.247129	-0.836115	0.39322
YDR506C	Yes	85	114	72.0337	139.025	1.21829	0.269696	-0.525102	301	121	229.071	139.025	4.05674	0.043995	-0.937687	0.064478
YDR508C	No	22	235	71.8808	138.73	9.64342	0.0019	2.46848	168	404	346.338	138.73	5.67289	0.017229	1.64296	0.00037085
YDR510W	Yes	149	506	205.588	396.785	3.30909	0.068898	0.815224	414	429	485.571	396.785	0.969686	0.324758	0.428417	0.1074
YDR511W	Yes	79	47	51.6762	99.735	14.067	0.000176	-1.69779	192	52	129.766	99.735	13.3649	0.000256	-1.50745	8.101e-07
YDR513W	No	533	1604	682.044	1316.35	1.19411	0.274501	0.640866	2355	1214	1965.81	1316.35	0.985427	0.320863	-0.578889	Reps Disagree
YDR514C	Yes	97	174	93.5777	180.605	0.014	0.905814	-0.10557	272	82	189.247	180.605	2.01461	0.155791	-1.35284	0.41745
YDR515W	Yes	33	42	27.3808	52.845	0.233162	0.629189	-0.600678	106	74	101.052	52.845	0.01381	0.906452	-0.141397	0.89059
YDR516C	Yes	639	2778	1039.19	2005.63	0.830973	0.361991	1.17156	5858	9702	9229	2005.63	0.748736	0.386877	1.10494	0.41535
YDR517W	Yes	984	567	638.891	1233.06	4.59881	0.031994	-1.74391	2028	1172	1775.04	1233.06	0.321198	0.570888	-0.414015	0.091376
YDR518W	No	1114	1720	1002.6	1935.01	0.145648	0.702729	-0.321942	2322	803	1682.43	1935.01	1.70469	0.191676	-1.15483	0.40473
YDR519W	Yes	1087	1415	910.08	1756.45	2.38516	0.122492	-0.568151	1934	1249	1778.04	1756.45	0.487217	0.485171	-0.253745	0.2272
YDR520C	Yes	117	208	112.386	216.905	0.064368	0.799721	-0.118526	410	398	463.442	216.905	0.546557	0.459728	0.334214	Reps Disagree
YDR522C	No	0	2	0.523135	1.00965	1.32749	0.249252	6.69526	3	8	6.6948	1.00965	1.9431	0.163332	1.79211	0.17104
YDR523C	Yes	59	15	33.386	64.435	8.20701	0.004173	-2.92435	279	1	140.149	64.435	15.0073	0.000107	-7.74705	6.9811e-06
YDR525W-A	Yes	239	216	175.459	338.635	1.14	0.285653	-1.09458	1534	269	941.675	338.635	3.48118	0.06207	-2.13455	0.089229
YDR527W	Yes	49	139	60.5104	116.785	0.269823	0.60345	0.55563	76	67	81.5065	116.785	0.033662	0.854428	0.195231	0.85715
YDR528W	Yes	153	327	161.215	311.145	0.021423	0.883632	0.147158	176	156	189.299	311.145	0.040397	0.840706	0.20304	0.96368
YDR529C	Yes	197	517	232.438	448.605	0.135961	0.71233	0.443368	282	373	383.208	448.605	0.407901	0.523037	0.78055	0.74042
YDR530C	Yes	122	302	139.238	268.73	0.388779	0.532942	0.359067	585	241	448.994	268.73	2.40117	0.121244	-0.902334	Reps Disagree
YDR531W	Yes	175	304	166.256	320.875	0.183796	0.668131	-0.151884	640	377	564.805	320.875	1.28289	0.257362	-0.386438	0.47468
YDR532C	Yes	10	6	6.5544	12.65	2.24332	0.134193	-1.68557	7	5	6.74675	12.65	0.009026	0.924309	-0.108357	0.38292
YDR533C	No	506	164	295.487	570.29	21.4587	4e-06	-2.57404	940	261	639.481	570.29	9.44222	0.00212	-1.47154	1.5092e-07
YDR536W	Yes	1	64	17.0803	32.965	26.3789	0	5.0514	11	82	58.7468	32.965	29.3448	0	3.27519	5.5589e-13
YDR538W	Yes	86	254	108.803	209.99	0.811829	0.36758	0.613819	205	128	185.617	209.99	0.201667	0.653379	-0.30241	Reps Disagree
YDR539W	Yes	747	1192	682.308	1316.86	0.508323	0.475866	-0.274397	1778	941	1500.04	1316.86	1.95494	0.162056	-0.540919	0.27472
YEL001C	Yes	265	830	347.526	670.725	3.48793	0.061818	0.698518	898	776	952.896	670.725	0.210376	0.646473	0.166411	0.16864
YEL002C	Yes	2657	2402	1950.78	3765.01	7.07541	0.007815	-1.09416	5508	2001	4053.35	3765.01	6.96586	0.008308	-1.08374	0.00069096
YEL004W	Yes	60	233	90.3627	174.4	1.5018	0.220395	1.00869	151	98	139.136	174.4	0.096222	0.756411	-0.246625	Reps Disagree
YEL006W	Yes	124	284	135.575	261.66	0.4548	0.500064	0.24695	238	276	298.221	261.66	2.66891	0.102326	0.590776	0.20328
YEL009C	Yes	6100	6560	4749.48	9166.5	5.7956	0.016066	-0.843714	14615	5190	10677.6	9166.5	9.76116	0.001782	-1.11657	0.0003282
YEL011W	Yes	566	1317	624.192	1204.69	0.016671	0.897265	0.269781	10581	11118	12510	1204.69	0.045652	0.83081	0.448491	0.96444
YEL013W	Yes	2738	1492	1755.53	3388.17	24.0631	1e-06	-1.82448	7853	1377	4820.66	3388.17	30.6273	0	-2.13465	9.3758e-13
YEL016C	Yes	130	326	149.456	288.45	0.216998	0.641337	0.377759	171	154	185.5	288.45	0.07739	0.780866	0.226004	0.84713
YEL017W	No	435	582	368.277	710.775	0.516009	0.472549	-0.528597	874	486	752.584	710.775	0.41024	0.521848	-0.469607	0.59184
YEL018W	Yes	23	23	17.4585	33.695	3.03814	0.081329	-0.948601	29	12	22.2922	33.695	2.36476	0.124103	-0.895949	0.05648
YEL019C	Yes	38	138	54.7513	105.67	0.65514	0.418281	0.911996	34	80	68.9481	105.67	1.77081	0.183282	1.61153	0.27356
YEL020W-A	Yes	51	142	62.2876	120.215	0.503322	0.478044	0.528721	59	335	247.032	120.215	9.34716	0.002233	2.88244	0.0083726
YEL021W	Yes	111	279	127.78	246.615	0.564697	0.452374	0.381105	209	249	266.188	246.615	1.53788	0.214934	0.629712	0.32384
YEL022W	Yes	553	772	476.5	919.645	1.06998	0.30095	-0.467279	1596	761	1292.16	919.645	2.32243	0.127521	-0.691423	0.1635
YEL024W	Yes	413	1799	672.562	1298.05	9.94255	0.001615	1.17438	1090	2881	2415.78	1298.05	20.4875	6e-06	1.77931	1.8856e-07
YEL025C	Yes	526	447	378.803	731.09	10.9461	0.000938	-1.18339	1813	380	1153.25	731.09	24.6104	1e-06	-1.87724	1.4573e-08
YEL026W	Yes	285	1458	520.22	1004.02	1.99001	0.15834	1.40636	2476	2337	2755.53	1004.02	0.100625	0.751081	0.293716	0.37215
YEL027W	Yes	2739	1160	1670.02	3223.14	15.1434	0.0001	-2.18812	7049	1369	4413.46	3223.14	13.2172	0.000277	-1.98723	5.087e-07
YEL029C	Yes	166	420	191.808	370.19	1.22725	0.267943	0.390605	541	539	620.5	370.19	1.19601	0.27412	0.371726	0.26524
YEL031W	Yes	7494	11614	6755.81	13038.7	0.251525	0.616003	-0.316544	35909	11785	25607.1	13038.7	3.41176	0.064733	-1.23032	0.16836
YEL032W	No	827	828	628.008	1212.06	NaN	NaN	-0.946857	2440	1802	2390.13	1212.06	NaN	NaN	-0.060212	NaN
YEL037C	Yes	689	1259	670.666	1294.38	0.05224	0.819211	-0.078898	1876	1401	1847.74	1294.38	0.016609	0.897456	-0.044133	0.96136
YEL038W	Yes	147	519	207.956	401.355	1.79203	0.180679	0.871318	473	523	576.11	401.355	0.677519	0.410442	0.52204	0.26709
YEL040W	Yes	2238	2531	1774.7	3425.17	0.471814	0.492154	-0.771103	2505	1583	2280.42	3425.17	0.067113	0.795587	-0.28508	0.75868
YEL041W	Yes	58	253	94.544	182.47	5.10828	0.023812	1.17641	95	214	186.461	182.47	8.38052	0.003793	1.54868	0.0009313
YEL042W	Yes	1022	789	715.404	1380.73	4.30403	0.038022	-1.3219	2537	1584	2297.07	1380.73	0.257077	0.612136	-0.302482	0.1108
YEL048C	Yes	48	45	35.658	68.82	5.21845	0.022348	-1.04171	131	41	92.1234	68.82	9.37134	0.002204	-1.2988	0.00053781
YEL050C	Yes	104	355	143.969	277.86	0.686255	0.407441	0.822635	626	553	672.091	277.86	0.04247	0.836726	0.198186	0.70778
YEL051W	Yes	447	458	342.153	660.355	1.24584	0.264349	-0.913528	1098	239	704.195	660.355	4.15947	0.041402	-1.82273	0.060359
YEL052W	Yes	482	966	491.259	948.13	0.012911	0.909533	0.054389	1927	819	1495.32	948.13	3.06492	0.079999	-0.857352	Reps Disagree
YEL053C	Yes	256	791	332.922	642.54	3.61377	0.057303	0.678933	513	809	781.825	642.54	8.19165	0.004208	1.03425	0.00225
YEL055C	Yes	580	747	483.523	933.2	1.09312	0.295782	-0.583546	1054	648	947.779	933.2	0.345836	0.55648	-0.324739	0.46157
YEL056W	Yes	109	486	180.407	348.185	10.5329	0.001173	1.20803	374	480	498.688	348.185	4.48121	0.03427	0.737066	0.00044695
YEL057C	Yes	9	11	7.34974	14.185	0.429146	0.512408	-0.659094	40	10	26.4935	14.185	2.81652	0.093298	-1.62293	0.19317
YEL058W	Yes	2224	3077	1909.15	3684.66	0.392307	0.531089	-0.480233	4770	1914	3627.86	3684.66	1.43011	0.231747	-0.940329	0.38092
YEL059C-A	Yes	32	84	37.7617	72.88	0.367101	0.544589	0.443717	51	52	59.2662	72.88	0.303443	0.581732	0.405084	0.68096
YEL060C	Yes	9378	25205	11218.8	21652.3	1.20133	0.273056	0.477757	35564	43513	46037.2	21652.3	2.31125	0.128441	0.668099	0.15257
YEL061C	Yes	39	25	25.9767	50.135	0.821085	0.364863	-1.59015	33	38	41.1753	50.135	0.128404	0.720092	0.580603	Reps Disagree
YEL062W	Yes	270	176	180.596	348.55	10.7311	0.001054	-1.56598	572	384	535.351	348.55	0.213073	0.644369	-0.197839	0.0056312
YEL063C	Yes	1893	1439	1319.3	2546.24	1.59859	0.206103	-1.34421	1789	1896	2125.67	2546.24	0.212039	0.645174	0.460875	Reps Disagree
YEL064C	Yes	192	356	188.228	363.28	0.009647	0.921759	-0.05783	265	367	370.812	363.28	1.96868	0.160588	0.846857	Reps Disagree
YEL065W	Yes	93	529	183.547	354.245	1.88879	0.169338	1.55936	290	1870	1359.29	354.245	4.85922	0.027499	3.06598	0.02966
YEL066W	No	370	588	337.332	651.05	0.095968	0.756723	-0.28031	295	337	366.331	651.05	0.385655	0.534592	0.569103	Reps Disagree
YEL068C	No	27	3	14.2772	27.555	12.1203	0.000499	-4.11853	60	11	37.1429	27.555	6.65318	0.009898	-2.07039	6.5258e-05
YEL071W	Yes	4192	12864	5428.64	10477.3	1.43474	0.230992	0.669028	5772	14812	12504.2	10477.3	8.01825	0.004631	1.73669	0.0083868
YEL072W	No	75	71	55.8938	107.875	6.03769	0.014004	-1.02767	238	78	169.649	107.875	10.0352	0.001536	-1.23235	0.00025264
YER001W	No	656	1154	626.964	1210.04	0.076477	0.78213	-0.133725	1494	772	1248.3	1210.04	1.38561	0.239148	-0.575438	0.50061
YER004W	No	182	513	223.902	432.13	0.261098	0.609367	0.54642	1857	334	1145.38	432.13	2.90071	0.088541	-2.09798	Reps Disagree
YER005W	Yes	359	1047	450.744	869.935	1.26283	0.261116	0.595605	1520	1011	1416.49	869.935	0.164592	0.684963	-0.211219	Reps Disagree
YER006W	No	335	428	278.381	537.275	0.262048	0.608716	-0.595151	2564	1054	1966.42	537.275	0.588658	0.442939	-0.905452	0.62303
YER007W	Yes	31	184	63.1684	121.915	8.04842	0.004554	1.62077	130	137	153.961	121.915	0.793909	0.372921	0.452734	0.012531
YER008C	No	304	518	286.197	552.36	0.067032	0.795709	-0.17972	665	353	561.721	552.36	0.587358	0.443443	-0.536617	0.72042
YER009W	No	851	1315	766.174	1478.71	0.92208	0.336929	-0.320769	2021	1450	1952.06	1478.71	0.095257	0.757598	-0.101947	0.60381
YER010C	Yes	185	457	210.894	407.025	0.083574	0.772511	0.356068	461	153	329.851	407.025	0.87575	0.349368	-1.21416	Reps Disagree
YER012W	Yes	211	1188	413.272	797.615	2.45949	0.116816	1.54462	1814	1097	1619.34	797.615	0.149115	0.699382	-0.348541	Reps Disagree
YER013W	Yes	220	134	144.715	279.3	10.0183	0.00155	-1.66387	435	200	347.37	279.3	2.42063	0.119747	-0.743946	0.0017802
YER014W	Yes	64	201	84.0725	162.26	2.52386	0.112136	0.702451	151	185	195.63	162.26	2.42794	0.11919	0.670046	0.071038
YER015W	Yes	186	904	327.197	631.49	1.62651	0.202186	1.33242	1354	2393	2230.9	631.49	1.35917	0.243681	1.19866	0.19759
YER017C	Yes	589	1553	696.832	1344.88	0.20107	0.653858	0.450117	4249	2931	4027.75	1344.88	0.025415	0.873338	-0.158661	Reps Disagree
YER018C	Yes	171	303	163.997	316.515	0.041796	0.838008	-0.123279	453	160	330.396	316.515	3.18217	0.074446	-1.12437	0.23547
YER019C-A	Yes	314	137	192.492	371.51	26.9482	0	-2.14519	932	211	603.013	371.51	21.5731	3e-06	-1.76602	2.0621e-11
YER019W	No	1112	2561	1219.47	2353.58	0.451013	0.501854	0.25495	3926	2496	3583.78	2353.58	0.533347	0.465203	-0.276373	Reps Disagree
YER020W	No	201	406	205.681	396.965	0.007577	0.930634	0.065683	1050	879	1095.78	396.965	0.025978	0.871953	0.120615	0.98099
YER021W	Yes	2087	2119	1592.46	3073.45	3.15273	0.0758	-0.926648	8292	1784	5304.44	3073.45	10.4075	0.001255	-1.83953	0.00097606
YER022W	Yes	113	160	97.9508	189.045	0.220654	0.638542	-0.446852	239	112	192.227	189.045	0.556039	0.455861	-0.716442	0.65033
YER023W	Yes	1596	2593	1469.76	2836.64	0.261087	0.609374	-0.248439	3178	2569	3257.18	2836.64	0.020958	0.884894	0.070157	Reps Disagree
YER025W	Yes	868	3026	1217.94	2350.62	2.53478	0.111362	0.853044	3848	5115	5245.43	2350.62	2.19118	0.138803	0.787695	0.07991
YER026C	Yes	2631	3894	2324.31	4485.91	0.157524	0.691446	-0.382959	14123	5359	10541.4	4485.91	1.04539	0.306572	-1.02094	0.54081
YER027C	Yes	347	217	229.718	443.355	11.0398	0.000892	-1.62584	666	163	438.844	443.355	11.4343	0.000721	-1.65358	9.81e-06
YER029C	Yes	16	18	12.6632	24.44	0.938915	0.332557	-0.778676	45	12	30.2922	24.44	3.58228	0.058399	-1.52982	0.095967
YER030W	Yes	24	27	18.9948	36.66	0.881575	0.347771	-0.778676	8	40	29.974	36.66	6.7187	0.009541	2.699	Reps Disagree
YER031C	Yes	195	588	249.832	482.175	3.36777	0.066484	0.643741	461	695	681.799	482.175	7.68781	0.00556	0.969316	0.0032907
YER032W	Yes	74	228	96.0674	185.41	0.204897	0.650797	0.674836	36	70	63.4545	185.41	0.711031	0.399102	1.33643	0.60988
YER034W	Yes	40	51	33.2124	64.1	0.169206	0.680819	-0.598104	84	286	227.714	64.1	1.66807	0.196517	2.14462	Reps Disagree
YER035W	No	223	126	144.142	278.195	6.31991	0.011939	-1.77222	706	342	575.078	278.195	1.12821	0.288158	-0.668602	0.022954
YER036C	No	2182	3005	1869.5	3608.13	0.203505	0.651906	-0.486887	15359	7378	12470.4	3608.13	0.391181	0.531679	-0.680713	0.71386
YER037W	Yes	43	899	254.402	490.995	7.42922	0.006417	3.43731	345	683	616.006	490.995	2.09185	0.148086	1.36236	0.0075633
YER038C	Yes	45	239	84.4171	162.925	12.692	0.000367	1.46041	113	270	231.825	162.925	17.2026	3.4e-05	1.63371	2.3701e-07
YER040W	Yes	277	385	238.241	459.805	1.20661	0.272005	-0.473628	478	610	635.104	459.805	2.86058	0.090775	0.728868	Reps Disagree
YER041W	Yes	78	233	99.3627	191.77	1.08228	0.298189	0.630183	200	278	280.519	191.77	1.99592	0.157723	0.852155	0.1908
YER042W	Yes	157	250	143.267	276.505	0.596532	0.439904	-0.277437	554	243	434.792	276.505	5.32381	0.021036	-0.81186	0.052587
YER043C	Yes	14638	29743	15024.4	28997.2	0.014525	0.904073	0.074231	63253	34550	54061.6	28997.2	0.63481	0.425597	-0.495379	Reps Disagree
YER044C	Yes	73	271	106.707	205.945	1.18862	0.275609	0.943724	398	662	628.87	205.945	1.65215	0.198666	1.11113	0.21381
YER045C	Yes	120	83	81.5026	157.3	1.59005	0.207319	-1.48045	347	82	226.747	157.3	2.02921	0.1543	-1.70417	0.14211
YER046W	Yes	36	65	34.8394	67.24	0.004724	0.945203	-0.096158	243	121	200.071	67.24	0.202161	0.652982	-0.62888	0.91504
YER047C	No	220	83	131.503	253.8	3.50179	0.061302	-2.35492	255	255	293.084	253.8	0.131222	0.717169	0.37707	Reps Disagree
YER048C	Yes	211	287	179.852	347.115	0.217338	0.641076	-0.504793	190	169	204.74	347.115	0.037301	0.846854	0.208093	Reps Disagree
YER048W-A	Yes	74	425	147.104	283.91	10.4266	0.001242	1.57326	258	722	597.831	283.91	14.5022	0.00014	1.8617	2.8806e-06
YER049W	Yes	935	1573	875.013	1688.78	0.323149	0.569721	-0.19812	2041	1943	2282.19	1688.78	0.775835	0.378418	0.306079	Reps Disagree
YER051W	Yes	36	366	112.819	217.74	19.5795	1e-05	2.39717	213	448	397.409	217.74	9.76483	0.001779	1.44972	3.2409e-07
YER052C	Yes	3616	6854	3583.65	6916.44	0.001033	0.974361	-0.026049	5051	3496	4795.63	6916.44	0.035927	0.849665	-0.153794	0.98426
YER055C	Yes	951	1770	934.049	1802.71	0.014101	0.905476	-0.052369	2509	1138	1993.46	1802.71	2.87333	0.090058	-0.763542	0.28595
YER057C	Yes	342	915	408.047	787.53	0.79706	0.371974	0.471175	1180	944	1202.99	787.53	0.011235	0.915585	0.055142	0.70741
YER058W	Yes	1	36	9.82643	18.965	7.64131	0.005705	4.22132	5	16	12.8896	18.965	3.24471	0.071654	2.05514	0.0035981
YER059W	Yes	111	157	96.1736	185.615	0.552761	0.457192	-0.448396	171	135	173.162	185.615	0.003646	0.95185	0.036033	Reps Disagree
YER063W	Yes	171	144	122.806	237.015	6.28671	0.012165	-1.19653	325	117	238.474	237.015	5.45753	0.019484	-1.09686	0.0022155
YER064C	Yes	77	658	208.966	403.305	13.8267	0.0002	2.14656	393	941	807.539	403.305	9.4486	0.002113	1.63674	6.6399e-06
YER065C	Yes	104	36	61.3264	118.36	0.81934	0.365373	-2.47912	530	1094	975.39	118.36	0.355951	0.550763	1.42262	Reps Disagree
YER067W	Yes	438	204	271.85	524.67	0.862959	0.352912	-2.05096	5723	2151	4258.25	524.67	0.274082	0.600606	-1.03469	0.54079
YER068W	Yes	220	720	296.528	572.3	4.73451	0.029563	0.761893	434	926	818.299	572.3	16.3353	5.3e-05	1.47039	2.2536e-05
YER069W	No	2414	4083	2264.77	4371.01	0.05713	0.811091	-0.190397	1064	3643	2897.58	4371.01	5.26569	0.02175	2.1527	Reps Disagree
YER070W	Yes	5511	6271	4380.11	8453.61	0.678179	0.410215	-0.762219	4536	6430	6443.32	8453.61	0.891355	0.34511	0.880468	Reps Disagree
YER071C	Yes	56	135	62.9741	121.54	0.642776	0.422707	0.32086	74	177	151.935	121.54	15.3384	9e-05	1.63522	0.00042464
YER072W	Yes	552	365	370.56	715.18	4.33557	0.037324	-1.54537	730	361	599.416	715.18	0.8576	0.354411	-0.638828	0.070445
YER073W	Yes	790	236	456.14	880.35	14.8509	0.000116	-2.69167	1334	391	920.896	880.35	5.59819	0.017979	-1.39345	2.9449e-05
YER075C	Yes	280	419	248.549	479.7	0.924649	0.336257	-0.367077	941	313	673.747	479.7	9.37694	0.002197	-1.21096	0.0060664
YER077C	Yes	104	185	99.9275	192.86	0.099384	0.75257	-0.117659	295	138	237.11	192.86	3.8552	0.049592	-0.718977	0.16004
YER078C	Yes	217	156	148.915	287.405	1.18316	0.276714	-1.42475	1818	358	1141.47	287.405	2.00936	0.156331	-1.96725	0.17912
YER079W	Yes	48	31	32.0311	61.82	1.43315	0.231251	-1.57937	206	81	155.597	61.82	0.631316	0.426873	-0.969581	0.32729
YER080W	Yes	291	388	246.018	474.815	0.324777	0.568751	-0.533563	381	219	332.708	474.815	0.203964	0.65154	-0.42179	0.73843
YER082C	Yes	111	52	68.9715	133.115	3.38188	0.065917	-2.04258	95	78	98.1494	133.115	0.009296	0.92319	0.092616	Reps Disagree
YER083C	Yes	278	242	201.694	389.27	4.00114	0.045469	-1.14868	599	427	576.773	389.27	0.042369	0.836919	-0.11125	0.16244
YER085C	No	4	0	2.00259	3.865	4.10579	0.042737	-9.59246	0	3	1.95305	3.865	2.72818	0.098591	8.60589	Reps Disagree
YER086W	Yes	2942	3354	2339.91	4516.03	4.82173	0.028103	-0.759515	9115	4187	7276.33	4516.03	4.67598	0.030587	-0.745256	0.0069276
YER087W	Yes	58	217	85.2176	164.47	1.55489	0.212415	0.954969	130	111	137.078	164.47	0.040511	0.840485	0.149118	0.48614
YER088C	Yes	632	1742	767.295	1480.88	0.420813	0.516532	0.514147	3134	3329	3728.69	1480.88	0.345697	0.556559	0.464153	0.64585
YER089C	Yes	666	2345	940.513	1815.19	1.29971	0.254265	0.867393	3547	2853	3626.1	1815.19	0.007283	0.931991	0.06295	0.57817
YER090W	Yes	784	1335	737.855	1424.06	0.293801	0.587795	-0.180687	2135	1549	2073.34	1424.06	0.067623	0.794829	-0.085829	0.82274
YER091C	Yes	55984	60785	43739.4	84417.1	1.5708	0.210091	-0.8299	102652	86265	107342	84417.1	0.038269	0.844904	0.126155	Reps Disagree
YER092W	Yes	46	28	30.2539	58.39	5.57371	0.018232	-1.66481	58	22	43.2857	58.39	2.28217	0.130869	-1.02148	0.016793
YER099C	Yes	172	283	159.316	307.48	0.388685	0.532991	-0.230207	453	370	466.76	307.48	0.056659	0.811857	0.085084	Reps Disagree
YER100W	Yes	156	233	138.363	267.04	0.51682	0.472201	-0.369817	441	241	376.994	267.04	0.94609	0.330717	-0.494676	0.44614
YER101C	Yes	37	243	81.4534	157.205	12.0532	0.000517	1.76676	90	212	182.662	157.205	10.8851	0.000969	1.61314	7.7719e-06
YER104W	Yes	30	149	53.601	103.45	9.87801	0.001673	1.36368	53	176	140.786	103.45	23.0535	2e-06	2.10858	5.4694e-08
YER105C	Yes	1517	1714	1202.54	2320.91	4.98162	0.025618	-0.772455	2762	2268	2853.73	2320.91	0.075832	0.783028	0.092777	Reps Disagree
YER106W	No	3	2	2.01814	3.895	0.982239	0.321647	-1.53356	8	1	4.64935	3.895	2.67338	0.102039	-2.62293	0.14496
YER107C	Yes	199	590	252.35	487.035	2.50831	0.113247	0.619346	858	711	890.688	487.035	0.078824	0.778897	0.105942	0.30238
YER109C	Yes	229	130	148.179	285.985	2.95794	0.085457	-1.76544	412	153	305.351	285.985	1.21814	0.269727	-1.05204	0.10995
YER110C	Yes	5600	5025	4101.81	7916.5	3.79208	0.051496	-1.1049	11384	5901	9523.82	7916.5	1.08512	0.297555	-0.570907	0.079348
YER112W	No	72	35	45.0674	86.98	2.21765	0.136441	-1.98924	59	42	56.7727	86.98	0.009401	0.922759	-0.113256	0.3868
YER113C	Yes	204	1691	540.083	1042.36	4.25568	0.039119	2.10263	697	799	867.331	1042.36	0.423692	0.515101	0.574106	0.098828
YER114C	Yes	354	644	343.839	663.61	0.062845	0.802054	-0.08529	1078	649	960.429	663.61	1.1185	0.290241	-0.354997	0.57211
YER115C	Yes	30	62	31.0622	59.95	0.019886	0.887855	0.098705	130	129	148.766	59.95	0.309202	0.578171	0.365929	0.85564
YER116C	Yes	53	118	57.0699	110.145	0.049354	0.824191	0.206122	200	55	135.714	110.145	2.21606	0.136582	-1.48543	Reps Disagree
YER118C	Yes	155	251	142.526	275.075	0.207205	0.648967	-0.253182	497	562	613.435	275.075	1.01605	0.313457	0.554394	Reps Disagree
YER119C	Yes	438	391	320.295	618.17	2.88982	0.089141	-1.11236	832	593	801.065	618.17	0.032159	0.857678	-0.111482	0.27302
YER120W	Yes	1472	2638	1419.42	2739.48	0.052582	0.81863	-0.106934	3849	2600	3612.81	2739.48	0.164301	0.685227	-0.188902	0.88525
YER122C	Yes	347	379	271.687	524.355	1.13101	0.28756	-0.821339	453	271	402.474	524.355	0.231333	0.630537	-0.364149	0.49092
YER123W	Yes	101	150	89.3601	172.465	0.250266	0.616888	-0.377994	410	387	456.299	172.465	0.158045	0.690963	0.293779	Reps Disagree
YER124C	Yes	2201	1201	1411.64	2724.47	4.51297	0.033639	-1.82252	3198	2393	3152.9	2724.47	0.002956	0.956639	-0.04128	0.14276
YER125W	Yes	2945	3022	2255.4	4352.93	2.20961	0.137153	-0.911365	14481	4782	10345.7	4352.93	3.78521	0.051707	-1.22141	0.042188
YER126C	Yes	71	144	72.8057	140.515	0.015059	0.902333	0.071577	327	264	334.929	140.515	0.014834	0.90306	0.068317	0.98169
YER127W	Yes	33	79	36.9663	71.345	0.057876	0.809885	0.310786	37	55	54.2143	71.345	0.50318	0.478106	0.948976	0.75459
YER128W	Yes	8	10	6.59067	12.72	0.372064	0.541882	-0.626673	10	14	14.0909	12.72	0.755021	0.384891	0.862496	Reps Disagree
YER129W	Yes	414	828	421.508	813.51	0.004388	0.947184	0.051399	774	550	744.143	813.51	0.022278	0.881349	-0.115832	Reps Disagree
YER130C	Yes	424	393	313.813	605.66	1.20623	0.272079	-1.05814	659	294	520.409	605.66	0.693754	0.40489	-0.787393	0.35316
YER132C	Yes	709	940	598.023	1154.18	0.767311	0.38105	-0.541726	929	1244	1272.29	1154.18	1.62661	0.202173	0.798306	Reps Disagree
YER134C	Yes	51	204	78.3497	151.215	4.12077	0.04236	1.0514	183	227	238.903	151.215	1.98656	0.158702	0.687918	0.040351
YER136W	Yes	1175	1919	1084.65	2093.38	0.204253	0.65131	-0.240907	4888	2043	3770.62	2093.38	2.59791	0.107004	-0.881485	0.25533
YER137C	Yes	5	61	18.3031	35.325	7.45814	0.006315	2.66021	1	43	28.4221	35.325	12.8538	0.000337	5.80333	2.9905e-05
YER139C	Yes	14	210	61.4041	118.51	8.19719	0.004196	2.95829	137	229	217.201	118.51	1.95633	0.161907	1.11824	0.0056343
YER140W	Yes	113	275	127.744	246.545	0.204549	0.651074	0.334508	585	609	687.955	246.545	0.354282	0.551699	0.435075	0.72697
YER141W	Yes	1297	1330	993.06	1916.61	1.39013	0.238384	-0.912353	7095	1540	4547.5	1916.61	4.67272	0.030645	-1.8268	0.043242
YER142C	No	35	261	85.1166	164.275	1.86337	0.172236	1.95002	299	128	232.617	164.275	0.441501	0.506399	-0.846932	Reps Disagree
YER144C	Yes	551	649	443.635	856.215	0.782187	0.376473	-0.712435	1683	1797	2008.38	856.215	0.352902	0.552475	0.471625	Reps Disagree
YER145C	Yes	1282	3212	1473.12	2843.13	0.502883	0.478236	0.376475	2464	2567	2898.88	2843.13	0.673038	0.411995	0.436151	0.51709
YER146W	No	35	133	51.956	100.275	5.36892	0.020499	0.977399	99	105	117.682	100.275	1.42697	0.232259	0.461959	0.03022
YER147C	Yes	65	192	82.2409	158.725	1.8168	0.177695	0.613994	239	190	242.877	158.725	0.011395	0.914989	0.046058	0.45794
YER148W	Yes	193	358	189.246	365.245	0.012221	0.911976	-0.057242	832	342	638.078	365.245	2.95451	0.085638	-0.905518	0.27724
YER149C	No	113	72	75.1529	145.045	2.30986	0.128555	-1.59885	180	26	106.883	145.045	4.22807	0.039761	-2.41434	0.032081
YER150W	No	223	341	199.842	385.695	0.046333	0.829571	-0.335873	1812	1818	2086.52	385.695	0.060035	0.80644	0.381839	Reps Disagree
YER152C	Yes	1742	734	1061.16	2048.03	3.71346	0.053975	-2.19549	1719	666	1291.97	2048.03	0.984351	0.321127	-0.990906	0.087621
YER153C	No	88	120	75.0881	144.92	0.37758	0.538901	-0.501142	160	77	130	144.92	0.681031	0.409232	-0.678072	0.55392
YER154W	No	318	400	262.627	506.87	0.385292	0.534785	-0.617628	1299	902	1235.21	506.87	0.023287	0.878713	-0.149132	0.8248
YER155C	Yes	1768	2920	1640.48	3166.12	0.220454	0.638694	-0.224751	2717	3381	3553.95	3166.12	2.02682	0.154544	0.692505	Reps Disagree
YER156C	Yes	1323	745	854.505	1649.19	6.50635	0.010749	-1.7771	4282	1571	3161.13	1649.19	2.73472	0.098189	-1.06953	0.0082891
YER157W	Yes	305	363	246.541	475.825	3.92544	0.047561	-0.697441	1115	447	847.76	475.825	7.37319	0.00662	-0.941627	0.0028538
YER158C	Yes	650	617	484.845	935.75	1.02064	0.312367	-1.02377	2191	1912	2337.06	935.75	0.034501	0.852645	0.180563	Reps Disagree
YER159C	Yes	19	17	13.9041	26.835	1.41096	0.234897	-1.10907	19	19	21.8377	26.835	0.174098	0.676495	0.37707	Reps Disagree
YER161C	Yes	97	120	79.5881	153.605	0.313824	0.575343	-0.641623	150	41	101.623	153.605	1.47194	0.225039	-1.4942	0.39416
YER163C	Yes	152	278	148.021	285.68	0.016796	0.896883	-0.077587	211	267	278.877	285.68	1.38474	0.239295	0.716666	Reps Disagree
YER164W	Yes	260	377	227.668	439.4	0.251044	0.616341	-0.412548	490	218	386.558	439.4	0.891458	0.345083	-0.791384	0.54191
YER165W	Yes	4186	4421	3238.34	6249.99	1.90411	0.167619	-0.8698	16519	5931	12110.8	6249.99	2.94976	0.08589	-1.10071	0.075451
YER166W	No	1606	2149	1359.74	2624.29	2.30583	0.12889	-0.528407	2923	2457	3056.95	2624.29	0.135659	0.712635	0.126518	Reps Disagree
YER167W	Yes	442	864	444.834	858.53	0.000397	0.9841	0.018384	561	478	590.89	858.53	0.02498	0.874417	0.146079	0.98979
YER168C	Yes	151	491	202.702	391.215	3.18562	0.074289	0.752574	663	659	759.422	391.215	0.828255	0.362778	0.368339	0.12434
YER169W	No	160	310	160.311	309.4	0.000176	0.989413	0.005595	616	434	589.818	309.4	0.097706	0.7546	-0.128166	Reps Disagree
YER171W	Yes	304	620	312.622	603.36	0.054315	0.815718	0.079596	880	779	945.844	603.36	0.36146	0.547697	0.201189	0.80673
YER172C	Yes	840	1663	850.829	1642.1	0.006047	0.938015	0.036726	1923	3186	3030.33	1642.1	5.02601	0.024969	1.10546	0.11135
YER173W	Yes	117	123	90.3653	174.405	3.76068	0.052471	-0.876451	199	165	206.643	174.405	0.061954	0.803434	0.106767	Reps Disagree
YER174C	Yes	115	165	100.246	193.475	0.615292	0.432802	-0.427769	223	97	174.487	193.475	2.20248	0.137789	-0.823917	0.22778
YER175C	Yes	125	224	120.531	232.625	0.037036	0.847392	-0.10703	367	159	286.747	232.625	2.15987	0.141657	-0.829684	0.37451
YER176W	Yes	309	164	196.987	380.185	2.56261	0.109418	-1.86251	398	100	263.935	380.185	2.03722	0.15349	-1.6157	0.085429
YER178W	Yes	5227	14615	6399.77	12351.6	0.85625	0.35479	0.534794	15313	10431	14429.9	12351.6	0.095538	0.757251	-0.17681	Reps Disagree
YER180C	Yes	26	37	22.5855	43.59	0.797946	0.371708	-0.439587	79	36	62.8766	43.59	3.00592	0.082961	-0.756786	0.13812
YER182W	Yes	50	189	73.9637	142.75	1.29116	0.255834	0.969785	181	103	157.383	142.75	0.280379	0.596453	-0.436276	Reps Disagree
YER183C	Yes	77	183	85.9093	165.805	0.599335	0.438832	0.300312	267	127	215.968	165.805	3.38639	0.065737	-0.694942	Reps Disagree
YFL001W	Yes	95	156	87.9145	169.675	0.292479	0.588636	-0.233054	186	200	222.87	169.675	1.31128	0.252163	0.481767	Reps Disagree
YFL002C	Yes	141	249	135.008	260.565	0.079022	0.778627	-0.12815	455	430	506.721	260.565	0.443534	0.505422	0.29554	Reps Disagree
YFL003C	Yes	14	115	36.7927	71.01	16.9422	3.9e-05	2.08953	17	140	99.4091	71.01	37.046	0	3.41889	1.4114e-12
YFL004W	Yes	627	599	468.681	904.555	2.08663	0.148594	-1.01451	1078	599	927.961	904.555	0.479035	0.48886	-0.47066	0.26312
YFL005W	Yes	227	1040	382.93	739.055	3.1306	0.076835	1.24722	1475	1870	1951.79	739.055	1.14	0.285651	0.719393	0.10577
YFL008W	Yes	87	27	50.4948	97.455	2.61244	0.106029	-2.63666	51	33	46.9286	97.455	0.036574	0.848334	-0.250962	0.30659
YFL010C	Yes	1915	1494	1344.55	2594.97	7.40222	0.006514	-1.30676	4056	1292	2866.96	2594.97	7.08929	0.007755	-1.27338	0.00055028
YFL011W	No	7	10	6.09067	11.755	0.175232	0.675504	-0.434028	19	5	12.7468	11.755	2.07524	0.149706	-1.54893	0.33285
YFL012W	No	3	4	2.53627	4.895	0.162043	0.687282	-0.533563	8	6	7.8961	4.895	0.001205	0.972313	-0.037968	0.93762
YFL013C	No	107	96	78.3705	151.255	0.515499	0.472768	-1.10511	127	71	109.604	151.255	0.096956	0.755513	-0.461868	0.7249
YFL014W	Yes	448	5	225.295	434.82	7.77369	0.005301	-7.43403	2012	328	1218.99	434.82	3.39626	0.065344	-2.23979	0.0031065
YFL016C	Yes	471	601	391.199	755.015	0.700062	0.402763	-0.596963	2376	657	1614.62	755.015	3.775	0.052024	-1.4775	0.10195
YFL017C	Yes	25	228	71.5674	138.125	3.80421	0.051124	2.24043	53	111	98.5779	138.125	1.90166	0.167893	1.44356	0.049422
YFL017W-A	Yes	26	163	55.228	106.59	14.4145	0.000147	1.69969	93	169	156.24	106.59	9.95081	0.001608	1.23879	3.8343e-06
YFL018C	Yes	585	2158	851.567	1643.53	1.80783	0.178769	0.934585	1665	1095	1543.54	1643.53	0.1143	0.735301	-0.227522	Reps Disagree
YFL021W	No	1111	159	596.692	1151.62	2.71057	0.099685	-3.75336	803	339	621.63	1151.62	0.310166	0.577578	-0.867045	0.22194
YFL022C	No	2316	2581	1826.65	3525.44	1.04721	0.30615	-0.792306	3529	2859	3620.99	3525.44	0.009422	0.922672	0.073321	Reps Disagree
YFL023W	No	86	37	52.5855	101.49	1.80377	0.179257	-2.16541	94	40	72.974	101.49	0.368453	0.543849	-0.855591	0.32444
YFL025C	Yes	796	1124	689.192	1330.14	1.29235	0.255615	-0.450799	1767	853	1437.4	1330.14	2.84429	0.091699	-0.673615	0.11142
YFL026W	No	72	15	39.886	76.98	7.41337	0.006474	-3.21163	294	72	193.753	76.98	3.27819	0.070206	-1.65268	0.0039527
YFL027C	Yes	71	143	72.5466	140.015	0.014303	0.904804	0.061523	274	164	243.494	140.015	0.534578	0.464688	-0.36341	Reps Disagree
YFL028C	Yes	302	348	241.155	465.43	2.33761	0.126283	-0.744062	1222	500	935.675	465.43	3.54679	0.059661	-0.912175	0.044363
YFL029C	No	95	87	70.0389	135.175	7.03423	0.007997	-1.07551	319	78	210.149	135.175	17.2796	3.2e-05	-1.65494	4.1719e-06
YFL030W	No	146	18235	4797.09	9258.39	22.235	2e-06	6.016	522	14091	9411	9258.39	21.1068	4e-06	5.13165	2.7541e-10
YFL033C	Yes	1186	3120	1401.29	2704.49	0.676469	0.410805	0.446841	5013	5470	6058.45	2704.49	0.857168	0.354532	0.502936	0.42624
YFL034W	Yes	192	339	183.824	354.78	0.09325	0.760085	-0.128422	474	324	447.39	354.78	0.171518	0.678767	-0.171824	0.85736
YFL036W	Yes	684	2181	907.026	1750.56	0.786185	0.375256	0.724321	4880	2986	4378.96	1750.56	0.170803	0.679399	-0.331597	Reps Disagree
YFL037W	Yes	3765	2941	2644.42	5103.73	9.70188	0.001841	-1.30494	8161	4039	6703.23	5103.73	2.56149	0.109496	-0.637678	0.0019167
YFL038C	Yes	310	2020	678.316	1309.15	13.2347	0.000275	1.75541	1118	3044	2535.62	1309.15	14.2141	0.000163	1.82212	8.0347e-07
YFL041W	No	1025	2368	1125.97	2173.12	0.312146	0.576366	0.259444	4239	3716	4532.49	2173.12	0.163915	0.685578	0.187096	0.76204
YFL042C	Yes	234	821	329.694	636.31	6.04278	0.013963	0.862273	814	1159	1159.6	636.31	6.68081	0.009746	0.88685	0.0013475
YFL044C	Yes	135	320	150.402	290.275	0.304334	0.581178	0.296512	698	448	639.909	290.275	0.249453	0.617461	-0.262659	Reps Disagree
YFL045C	Yes	4509	6776	4009.94	7739.19	0.287958	0.591532	-0.360974	7282	4745	6722.17	7739.19	0.128941	0.719533	-0.240857	0.78919
YFL046W	Yes	16	52	21.4715	41.44	0.375692	0.539918	0.751839	20	50	42.4675	41.44	1.64223	0.200019	1.699	0.34835
YFL047W	Yes	177	451	205.339	396.305	0.451149	0.50179	0.400777	361	399	439.591	396.305	0.763649	0.382189	0.52146	0.50848
YFL048C	Yes	817	1048	680.003	1312.4	3.03902	0.081285	-0.58937	1802	1342	1772.43	1312.4	0.02121	0.884209	-0.048145	0.2611
YFL049W	Yes	104	139	88.0104	169.86	0.197091	0.657079	-0.530099	165	101	148.084	169.86	0.077906	0.780156	-0.331041	0.85517
YFL053W	Yes	20	2042	539.016	1040.3	1.42187	0.233096	5.72524	91	22941	14942.3	1040.3	1.51638	0.218168	8.35492	0.20234
YFL054C	Yes	125	575	211.464	408.125	0.32702	0.567419	1.25303	341	5465	3719.2	408.125	1.61861	0.203285	4.37945	0.36448
YFR001W	Yes	8	5	5.29534	10.22	1.92227	0.165606	-1.62667	15	14	16.5909	10.22	0.087216	0.767747	0.277534	Reps Disagree
YFR002W	Yes	382	682	367.684	709.63	0.10966	0.740531	-0.112402	1298	702	1104.84	709.63	2.29465	0.129821	-0.509678	0.32129
YFR003C	Yes	25	220	69.4948	134.125	1.91887	0.165982	2.1889	95	77	97.5	134.125	0.003063	0.955867	0.074001	0.45075
YFR004W	Yes	718	880	586.979	1132.87	1.21032	0.271268	-0.655081	3178	858	2146.14	1132.87	5.66028	0.017353	-1.512	0.029933
YFR005C	Yes	100	57	64.7668	125	6.18002	0.01292	-1.75957	503	87	307.994	125	9.03558	0.002648	-2.1544	0.00038598
YFR006W	Yes	694	883	575.756	1111.21	1.10797	0.292524	-0.601123	3177	1133	2324.21	1111.21	3.57019	0.058825	-1.11045	0.087113
YFR007W	Yes	82	293	116.907	225.63	5.57898	0.018177	0.888604	301	343	373.227	225.63	2.61215	0.106048	0.565515	0.013978
YFR009W	Yes	1076	2578	1205.88	2327.34	0.431795	0.511109	0.311973	4372	3854	4688.6	2327.34	0.170789	0.679412	0.195133	0.71454
YFR010W	Yes	176	662	259.503	500.84	1.10778	0.292565	0.962655	687	348	569.474	500.84	0.457217	0.498928	-0.604153	Reps Disagree
YFR011C	Yes	75	94	61.8523	119.375	0.282363	0.595157	-0.622831	145	59	110.812	119.375	0.596067	0.440083	-0.920196	0.61282
YFR013W	Yes	159	225	137.79	265.935	0.175438	0.675323	-0.447703	312	106	224.831	265.935	1.11224	0.291595	-1.18041	0.51691
YFR014C	Yes	289	418	252.79	487.885	0.461812	0.496779	-0.416167	864	260	600.831	487.885	4.35795	0.036837	-1.35545	0.091514
YFR015C	Yes	176	1031	355.098	685.34	2.74512	0.097552	1.6018	1004	1948	1766.94	685.34	2.02637	0.154589	1.3333	0.078333
YFR017C	Yes	18	139	45.0104	86.87	1.89041	0.169155	2.00041	149	450	366.708	86.87	1.91302	0.166628	1.97168	0.12878
YFR018C	Yes	109	210	108.904	210.185	1.4e-05	0.996983	-0.00254	378	134	276.013	210.185	2.57128	0.10882	-1.11908	0.34946
YFR020W	No	60	1	30.2591	58.4	4.82539	0.028044	-6.85549	809	12	412.292	58.4	4.87459	0.027255	-5.69796	0.0062495
YFR021W	Yes	397	662	370.003	714.105	0.16539	0.684242	-0.210909	1495	1212	1534.51	714.105	0.020968	0.884867	0.074314	Reps Disagree
YFR022W	Yes	236	745	311.005	600.24	0.273698	0.600862	0.709853	1755	2852	2729.45	600.24	0.602398	0.437665	1.07757	0.61423
YFR023W	Yes	3	14	5.12694	9.895	1.68969	0.193641	1.27379	32	45	45.2208	9.895	1.80081	0.179614	0.868923	0.1516
YFR025C	Yes	680	898	572.642	1105.2	0.772308	0.379504	-0.54742	1050	678	965.26	1105.2	0.169344	0.680696	-0.253963	0.60798
YFR026C	No	10	3055	796.451	1537.15	7.8093	0.005198	7.30643	73	1744	1168.97	1537.15	7.03626	0.007988	4.95543	0.00046041
YFR027W	Yes	12	44	17.399	33.58	0.933256	0.334018	0.925868	23	27	29.0325	33.58	0.417653	0.51811	0.608395	0.47662
YFR028C	Yes	278	415	246.513	475.77	0.326194	0.567909	-0.370574	310	346	379.675	475.77	0.671451	0.412546	0.535573	Reps Disagree
YFR029W	Yes	155	249	142.008	274.075	0.320059	0.571572	-0.264723	572	214	424.961	274.075	4.77584	0.028862	-1.04133	0.084208
YFR030W	No	8553	5972	5823.65	11239.6	1.72239	0.189386	-1.46682	7941	3915	6512.71	11239.6	0.377057	0.539182	-0.643239	0.3351
YFR031C	Yes	113	49	69.1943	133.545	2.30221	0.12919	-2.15407	65	35	55.2273	133.545	0.174147	0.676452	-0.516015	0.30039
YFR032C	No	98	73	67.9119	131.07	0.957126	0.327912	-1.37349	54	41	53.6234	131.07	0.000234	0.987802	-0.020266	0.68905
YFR034C	No	54	52	40.4715	78.11	1.50731	0.21955	-1.00305	45	61	62.1104	78.11	1.01195	0.314435	0.815954	Reps Disagree
YFR036W	Yes	8	14	7.62694	14.72	0.012542	0.910831	-0.141246	15	28	25.6818	14.72	1.03085	0.309959	1.27753	Reps Disagree
YFR037C	Yes	191	282	168.557	325.315	0.944099	0.331226	-0.386478	477	205	371.617	325.315	4.39742	0.035993	-0.841296	0.064729
YFR038W	No	148	110	102.497	197.82	6.56236	0.010416	-1.37669	279	129	223.266	197.82	2.12988	0.144452	-0.735824	0.011283
YFR039C	Yes	291	417	253.531	489.315	0.314624	0.574857	-0.429573	302	226	297.753	489.315	0.002905	0.957019	-0.041156	0.8789
YFR040W	No	452	314	307.347	593.18	5.78896	0.016127	-1.47416	1050	341	746.429	593.18	4.36272	0.036734	-1.24548	0.0049948
YFR041C	Yes	114	138	92.7513	179.01	0.272562	0.601618	-0.672966	82	79	92.2987	179.01	0.063772	0.80063	0.323298	Reps Disagree
YFR042W	Yes	494	743	439.487	848.21	0.134461	0.713851	-0.35975	640	362	555.065	848.21	0.204145	0.651396	-0.445013	0.82106
YFR043C	No	29	18	19.1632	36.985	2.03852	0.153359	-1.63666	64	18	43.6883	36.985	1.73642	0.187593	-1.45301	0.13085
YFR044C	No	3237	2730	2325.75	4488.7	5.69662	0.016998	-1.19436	6869	2229	4881.9	4488.7	6.1548	0.013106	-1.24663	0.0020961
YFR046C	Yes	27	55	27.7487	53.555	0.003857	0.950477	0.077871	38	20	31.987	53.555	0.181548	0.670046	-0.54893	Reps Disagree
YFR047C	No	954	3605	1410.94	2723.11	8.02555	0.004612	0.969337	2275	3683	3529.06	2723.11	9.74134	0.001802	1.07208	0.00010552
YFR048W	Yes	237	706	301.402	581.705	2.50794	0.113274	0.62618	871	1074	1132.9	581.705	3.04392	0.08104	0.679319	0.052239
YFR049W	Yes	115	441	171.749	331.475	5.51143	0.018893	0.990544	458	678	669.26	331.475	5.34487	0.020783	0.943007	0.0034721
YFR050C	Yes	890	3083	1243.7	2400.35	1.314	0.251671	0.843857	5206	3248	4712.09	2400.35	0.178951	0.672276	-0.303554	Reps Disagree
YFR051C	Yes	2330	4272	2271.74	4384.45	0.011515	0.914544	-0.074019	7399	4147	6392.36	4384.45	0.434598	0.509741	-0.458193	0.82196
YFR052W	Yes	513	941	500.282	965.545	0.020239	0.886873	-0.073365	2338	1159	1921.6	965.545	1.48917	0.222345	-0.635325	0.51735
YFR053C	No	1625	3415	1697.22	3275.62	0.006457	0.935953	0.122845	16469	19539	20922.2	3275.62	0.161687	0.687608	0.623673	0.92721
YGL001C	Yes	545	3603	1205.92	2327.43	13.7009	0.000214	1.77627	1094	3442	2782.06	2327.43	16.8538	4e-05	2.0307	1.6932e-07
YGL002W	Yes	179	412	196.236	378.735	0.296231	0.586255	0.254084	806	449	694.558	378.735	1.02572	0.311165	-0.466995	Reps Disagree
YGL003C	Yes	269	415	242.013	467.085	0.239252	0.624747	-0.323096	1312	739	1135.87	467.085	0.47114	0.492463	-0.451052	0.67032
YGL004C	Yes	60	287	104.352	201.4	6.42637	0.011244	1.30941	148	542	425.948	201.4	16.2985	5.4e-05	2.24977	9.3157e-06
YGL005C	No	90	145	82.5648	159.35	0.120855	0.72811	-0.260545	266	59	171.312	159.35	4.6076	0.03183	-1.79557	0.11043
YGL006W	Yes	401	1323	543.246	1048.46	0.505397	0.477138	0.773538	2712	3885	3878.73	1048.46	0.669435	0.413249	0.895627	0.51732
YGL008C	No	124959	217937	118940	229554	0.031417	0.859314	-0.146145	116596	144169	151914	229554	0.663046	0.415487	0.683312	Reps Disagree
YGL009C	No	6367	6875	4964.59	9581.66	0.618398	0.431643	-0.837855	6721	3513	5641.67	9581.66	0.28357	0.594371	-0.558903	0.60558
YGL010W	Yes	23	112	40.5155	78.195	1.94587	0.163033	1.33519	213	138	196.11	78.195	0.082083	0.774494	-0.249116	Reps Disagree
YGL011C	No	653	1860	808.365	1560.14	1.75691	0.18501	0.561547	2620	2127	2691.17	1560.14	0.033608	0.854542	0.076323	0.44972
YGL012W	Yes	1999	2243	1580.59	3050.53	0.794435	0.372762	-0.78245	1895	908	1537.11	3050.53	0.613422	0.433502	-0.684364	0.45613
YGL015C	No	2	0	1.00259	1.935	2.39868	0.121438	-8.59246	6	0	3.00649	1.935	3.79698	0.051345	-8.85175	0.037895
YGL017W	Yes	89	346	134.137	258.885	2.33889	0.12618	1.01029	549	524	614.76	258.885	0.244785	0.620771	0.30983	0.27782
YGL018C	No	21	68	28.1166	54.265	1.29849	0.25449	0.746545	43	58	59.1623	54.265	1.59268	0.206944	0.808786	0.2077
YGL019W	Yes	100	269	119.689	231	0.549689	0.458445	0.479005	379	522	528.461	231	1.68749	0.193932	0.838922	0.30408
YGL020C	Yes	54	142	63.7876	123.11	0.57285	0.449129	0.446259	249	150	221.903	123.11	0.389821	0.532393	-0.354114	Reps Disagree
YGL021W	No	277	425	248.604	479.805	0.494772	0.481806	-0.331024	478	324	449.39	479.805	0.154255	0.694502	-0.183947	0.70094
YGL022W	Yes	3118	4431	2706.93	5224.37	0.879319	0.348388	-0.441589	8847	4574	7393.63	5224.37	1.47615	0.224378	-0.574662	0.27742
YGL023C	No	150	399	178.368	344.25	0.398437	0.527898	0.462825	388	344	417.377	344.25	0.07872	0.779039	0.203422	0.77667
YGL027C	Yes	499	536	388.36	749.535	4.47908	0.034312	-0.845408	1050	330	739.286	749.535	9.80398	0.001741	-1.29278	0.00064083
YGL029W	No	5	1	2.75907	5.325	3.37625	0.066142	-3.27053	10	0	5.00649	5.325	5.36212	0.020579	-9.58872	0.010344
YGL032C	No	4	1	2.25907	4.36	2.66457	0.102606	-2.9486	11	1	6.14935	4.36	3.78635	0.051672	-3.08236	0.033082
YGL035C	Yes	310	107	182.72	352.65	7.65397	0.005665	-2.48326	427	121	292.071	352.65	3.36057	0.066775	-1.44216	0.0033589
YGL036W	No	253	120	157.588	304.145	5.61689	0.017788	-2.0247	316	232	308.649	304.145	0.008732	0.925549	-0.06873	0.084074
YGL037C	Yes	1470	4029	1778.78	3433.05	0.624237	0.429477	0.506005	5664	3228	4928.1	3433.05	0.462664	0.496382	-0.434111	Reps Disagree
YGL038C	No	385	777	393.795	760.025	0.027392	0.868547	0.064455	1313	933	1262.34	760.025	0.09054	0.763492	-0.115848	Reps Disagree
YGL039W	No	171	195	136.018	262.515	0.972307	0.324106	-0.759123	987	721	961.682	262.515	0.010495	0.918403	-0.075981	0.65836
YGL040C	Yes	476	3672	1189.3	2295.34	27.4208	0	1.99893	1647	4580	3797.53	2295.34	24.7614	1e-06	1.85258	3.2785e-12
YGL043W	No	82	222	98.513	190.13	0.0865	0.768675	0.488263	79	115	114.175	190.13	0.290724	0.589757	0.918779	0.81198
YGL044C	No	13	194	56.7591	109.545	8.88775	0.002871	2.95087	26	144	106.506	109.545	8.62403	0.003318	2.84655	0.00011964
YGL047W	Yes	29	86	36.7798	70.985	0.605067	0.436651	0.619683	151	84	130.045	70.985	0.376653	0.5394	-0.469018	Reps Disagree
YGL048C	Yes	535	2168	829.158	1600.28	2.12336	0.145068	1.07015	3252	2035	2947.43	1600.28	0.180834	0.670658	-0.299229	Reps Disagree
YGL050W	No	63	60	47.044	90.795	2.36265	0.124271	-1.01899	153	43	104.422	90.795	4.61493	0.031695	-1.45405	0.025747
YGL054C	Yes	649	425	434.604	838.785	9.65346	0.00189	-1.55936	1489	445	1033.46	838.785	7.78017	0.005282	-1.3654	0.00012494
YGL055W	No	12836	20951	11845.7	22862.2	0.020178	0.88704	-0.241777	147766	89465	131977	22862.2	0.041326	0.838909	-0.346849	0.96405
YGL056C	Yes	296	1482	531.938	1026.64	1.01994	0.312534	1.37528	1636	5239	4219.95	1026.64	1.94912	0.162681	2.05619	0.20231
YGL057C	Yes	88	403	148.404	286.42	4.44552	0.034993	1.2466	382	751	678.662	286.42	5.34335	0.020801	1.35231	0.0059873
YGL059W	No	155	217	133.718	258.075	1.62524	0.202363	-0.463174	391	288	382.513	258.075	0.034426	0.852803	-0.06403	0.47578
YGL061C	Yes	8	14	7.62694	14.72	0.020667	0.885691	-0.141246	8	22	18.2857	14.72	3.09666	0.078453	1.8365	Reps Disagree
YGL063W	No	101	116	80.5518	155.465	1.17992	0.277371	-0.748831	230	44	143.571	155.465	6.66374	0.009839	-2.00899	0.018842
YGL064C	Yes	87	204	96.3497	185.955	0.076021	0.782764	0.280881	152	39	101.325	185.955	1.98354	0.159017	-1.58546	Reps Disagree
YGL065C	Yes	132	590	218.85	422.38	4.67505	0.030604	1.21158	372	346	410.675	422.38	0.264546	0.607014	0.272539	0.092622
YGL067W	Yes	193	411	202.977	391.745	0.068768	0.79314	0.141937	868	554	793.74	391.745	0.256389	0.612612	-0.270739	Reps Disagree
YGL068W	Yes	244	456	240.135	463.46	0.015415	0.901191	-0.046448	846	447	713.26	463.46	2.14161	0.143351	-0.543313	0.39357
YGL069C	No	4	2	2.51814	4.86	1.67073	0.196161	-1.9486	8	11	11.1429	4.86	0.649438	0.420314	0.836501	Reps Disagree
YGL070C	No	30	50	27.9534	53.95	0.100008	0.75182	-0.211635	183	67	135.006	53.95	2.78172	0.095346	-1.07254	0.2606
YGL071W	No	111	306	134.775	260.115	0.26392	0.607439	0.514371	160	192	204.675	260.115	0.403065	0.525511	0.640104	0.68372
YGL073W	Yes	234	65	133.839	258.31	2.42382	0.119503	-2.7966	284	43	169.922	258.31	1.94325	0.163316	-2.34641	0.096344
YGL075C	Yes	27	80	34.2254	66.055	1.07268	0.300341	0.61844	101	61	90.1104	66.055	0.38565	0.534595	-0.350404	Reps Disagree
YGL077C	No	3199	3718	2562.71	4946.03	0.69388	0.404848	-0.731695	19642	4231	12568.4	4946.03	3.56897	0.058869	-1.8378	0.11289
YGL078C	No	215	315	189.106	364.975	0.302852	0.5821	-0.397586	637	720	786.032	364.975	0.591318	0.44191	0.553773	Reps Disagree
YGL079W	Yes	17	43	19.6399	37.905	0.383398	0.53579	0.390201	67	80	85.4481	37.905	1.28554	0.256871	0.632909	0.41057
YGL082W	Yes	97	511	180.883	349.105	1.35362	0.244647	1.44867	444	168	331.091	349.105	0.732684	0.392015	-1.02503	Reps Disagree
YGL083W	No	84	302	120.238	232.06	5.71516	0.016819	0.897486	238	400	378.74	232.06	9.64659	0.001897	1.12611	0.00036222
YGL084C	Yes	1112	1861	1038.12	2003.58	0.221669	0.637771	-0.20568	2713	1914	2599.36	2003.58	0.084076	0.771848	-0.126229	0.84115
YGL085W	Yes	22	178	57.114	110.23	6.50773	0.010741	2.0677	130	146	159.805	110.23	0.625305	0.429083	0.544526	0.029402
YGL089C	No	0	33	8.55422	16.5097	NaN	NaN	10.7396	0	31	20.1349	16.5097	NaN	NaN	11.9751	NaN
YGL090W	No	30	92	38.8342	74.95	1.19421	0.274483	0.668071	40	83	73.8961	74.95	4.97388	0.025733	1.43018	0.042046
YGL091C	Yes	77	553	181.764	350.805	22.358	2e-06	1.89575	344	644	590.182	350.805	12.6336	0.000379	1.28172	1.8755e-08
YGL092W	No	1002	1764	957.995	1848.93	0.159909	0.68924	-0.132633	2435	2433	2797.37	1848.93	1.29027	0.255997	0.375884	Reps Disagree
YGL093W	Yes	151	165	118.246	228.215	0.751583	0.385976	-0.820683	385	74	240.552	228.215	3.54976	0.059554	-2.00219	0.10971
YGL094C	Yes	455	1102	512.992	990.075	0.944137	0.331216	0.327585	1346	914	1266.51	990.075	0.297248	0.585613	-0.181343	Reps Disagree
YGL095C	Yes	136	269	137.689	265.74	0.004338	0.947484	0.035399	482	201	371.519	265.74	2.62201	0.105391	-0.884768	Reps Disagree
YGL096W	Yes	65	1672	465.661	898.725	10.416	0.001249	3.73639	228	1202	894.519	898.725	7.8216	0.005163	2.7754	8.3529e-05
YGL097W	Yes	249	702	306.365	591.285	2.22372	0.135905	0.546724	579	924	889.5	591.285	7.97286	0.004748	1.0514	0.0053858
YGL098W	Yes	38	157	59.6736	115.17	3.10643	0.077984	1.09809	118	91	118.091	115.17	1.4e-05	0.996988	0.002221	0.27634
YGL099W	Yes	70	142	71.7876	138.55	0.026312	0.87114	0.071863	231	182	233.682	138.55	0.00621	0.937188	0.033115	0.98201
YGL100W	Yes	206	850	323.207	623.79	5.33141	0.020944	1.09622	649	808	849.175	623.79	2.28915	0.130281	0.693206	0.018839
YGL101W	Yes	96	49	60.6943	117.14	8.22185	0.004139	-1.91885	150	32	95.7792	117.14	7.71234	0.005484	-1.85175	0.00026543
YGL105W	Yes	1100	1357	901.554	1740	0.616633	0.432301	-0.645684	1616	707	1267.09	1740	0.964041	0.326171	-0.815575	0.41723
YGL106W	No	118	294	135.166	260.87	0.76139	0.382894	0.368428	215	352	336.071	260.87	6.37912	0.011547	1.08831	0.028391
YGL107C	Yes	261	545	271.692	524.365	0.03264	0.856631	0.113606	875	1056	1123.21	524.365	1.04632	0.306355	0.648325	0.61351
YGL108C	Yes	15	8	9.57254	18.475	3.01779	0.082355	-1.85549	4	4	4.5974	18.475	0.0863	0.768935	0.37707	Reps Disagree
YGL110C	No	89	117	74.8109	144.385	0.553118	0.457046	-0.55397	201	225	246.604	144.385	0.54517	0.460298	0.539799	Reps Disagree
YGL111W	Yes	71	112	64.5155	124.515	0.10855	0.741801	-0.290993	99	124	130.019	124.515	0.61749	0.431981	0.701909	Reps Disagree
YGL112C	Yes	354	622	338.14	652.61	0.155912	0.692948	-0.135436	1147	1010	1229.34	652.61	0.332921	0.563944	0.19356	Reps Disagree
YGL113W	Yes	53	64	43.0803	83.145	0.352648	0.552618	-0.676521	67	76	82.8506	83.145	0.245079	0.620562	0.558908	Reps Disagree
YGL114W	Yes	622	649	479.135	924.73	5.95387	0.014685	-0.887297	2145	504	1399.77	924.73	19.3953	1.1e-05	-1.71241	2.6019e-06
YGL115W	Yes	331	1494	552.547	1066.41	5.00084	0.025335	1.22568	1307	1247	1463.24	1066.41	0.35724	0.550043	0.309272	0.073486
YGL116W	No	44	165	64.7461	124.96	0.708662	0.399888	0.95829	170	66	127.857	124.96	0.753997	0.385214	-0.987927	Reps Disagree
YGL117W	No	138	75	88.4301	170.67	3.60186	0.057715	-1.82831	139	74	117.552	170.67	0.376917	0.539258	-0.532418	0.13911
YGL119W	Yes	113	526	192.769	372.045	11.6152	0.000654	1.27014	410	521	543.312	372.045	4.34499	0.037118	0.722729	0.00028228
YGL120C	Yes	1026	651	681.653	1315.59	4.59888	0.031993	-1.6049	2022	1565	2027.23	1315.59	0.000121	0.991238	0.007449	Reps Disagree
YGL121C	Yes	53	332	112.51	217.145	17.3743	3.1e-05	1.69852	155	273	254.773	217.145	10.1902	0.001412	1.1937	7.7807e-07
YGL123W	Yes	8975	7623	6462.37	12472.4	4.48916	0.03411	-1.18415	13663	7249	11538.6	12472.4	1.00664	0.315708	-0.537351	0.059564
YGL124C	Yes	113	199	108.054	208.545	0.129023	0.719447	-0.132155	185	225	238.604	208.545	3.31998	0.068443	0.659469	Reps Disagree
YGL125W	No	4231	3255	2958.76	5710.41	6.45446	0.011067	-1.32694	12940	5535	10064.2	5710.41	2.85653	0.091003	-0.848113	0.0079573
YGL126W	No	1113	1663	987.329	1905.55	0.329842	0.565752	-0.369266	3336	1535	2664.75	1905.55	1.2954	0.255056	-0.742811	0.42364
YGL127C	No	148	106	101.461	195.82	12.7856	0.000349	-1.43013	276	126	219.818	195.82	4.23985	0.039486	-0.754175	0.00016814
YGL128C	Yes	21	126	43.1425	83.265	4.01727	0.045037	1.63636	40	251	182.987	83.265	10.0684	0.001508	3.02669	0.00071985
YGL129C	Yes	127	224	121.531	234.555	0.125297	0.723358	-0.129931	356	152	276.701	234.555	5.39432	0.020202	-0.850736	0.076368
YGL130W	Yes	121	430	171.899	331.765	5.85463	0.015536	0.880729	360	563	545.584	331.765	8.3531	0.00385	1.02221	0.00064151
YGL131C	Yes	479	331	325.251	627.735	1.65683	0.198031	-1.48179	472	232	386.649	627.735	0.360074	0.548465	-0.647592	0.34973
YGL133W	Yes	129	220	121.495	234.485	0.013404	0.90783	-0.178468	117	84	113.045	234.485	0.004263	0.947943	-0.100978	0.98979
YGL136C	Yes	65	429	143.64	277.225	11.8442	0.000578	1.77387	89	405	307.487	277.225	20.3693	6e-06	2.56311	7.5398e-08
YGL138C	No	0	2	0.523135	1.00965	1.32749	0.249252	6.69526	3	0	1.50649	1.00965	2.19032	0.138881	-7.85175	Reps Disagree
YGL139W	Yes	654	1196	636.845	1229.11	0.047811	0.826918	-0.077746	2503	1323	2110.59	1229.11	2.31923	0.127783	-0.542776	0.34315
YGL141W	Yes	483	1205	553.676	1068.6	0.317094	0.573359	0.370337	2505	1955	2521.98	1068.6	0.000889	0.976211	0.019428	0.88454
YGL142C	Yes	406	1054	476.057	918.79	0.614912	0.432945	0.427722	1351	669	1109.92	918.79	1.34749	0.245717	-0.63688	Reps Disagree
YGL143C	Yes	72	108	63.9793	123.48	0.295083	0.586981	-0.363638	269	69	179.305	123.48	4.90029	0.026852	-1.58587	0.081176
YGL144C	Yes	213	656	276.448	533.545	0.7322	0.392171	0.674242	1295	1034	1318.93	533.545	0.004629	0.945759	0.052354	0.73877
YGL145W	Yes	159	195	130.018	250.935	0.71397	0.398129	-0.654153	180	237	243.896	250.935	0.990078	0.319723	0.77396	Reps Disagree
YGL146C	Yes	14	13	10.3679	20.01	1.41458	0.234297	-1.05552	78	29	57.8312	20.01	1.92122	0.165723	-1.05035	0.16497
YGL151W	No	367	884	412.516	796.155	0.362583	0.547075	0.319665	804	1425	1327.32	796.155	4.68681	0.030395	1.20276	0.084749
YGL153W	Yes	27	45	25.158	48.555	0.066282	0.796829	-0.211635	74	34	59.0779	48.555	0.829197	0.362505	-0.744921	0.64756
YGL154C	No	104	166	95.0052	183.36	0.53678	0.46377	-0.274001	282	235	293.597	183.36	0.105764	0.745019	0.114035	Reps Disagree
YGL155W	Yes	150	276	146.503	282.75	0.016921	0.896502	-0.068895	417	186	329.279	282.75	2.14543	0.142995	-0.787675	0.39153
YGL156W	Yes	1701	3563	1773.56	3422.97	0.128608	0.719879	0.118108	4729	5517	5946.97	3422.97	3.2524	0.071319	0.599418	0.20379
YGL157W	Yes	686	678	518.648	1000.99	1.2013	0.273061	-0.965524	3341	232	1821.15	1000.99	8.06919	0.004502	-3.47101	0.0094681
YGL158W	Yes	8	17	8.40414	16.22	0.042498	0.836674	0.138862	33	10	22.9935	16.22	5.04849	0.024647	-1.3454	Reps Disagree
YGL159W	Yes	87	371	139.614	269.455	6.22426	0.012601	1.14373	356	325	389.039	269.455	0.330528	0.565348	0.245632	0.042347
YGL160W	Yes	253	960	375.205	724.145	7.68479	0.005569	0.975296	464	1201	1011.87	724.145	21.9308	3e-06	1.74911	2.9856e-07
YGL161C	Yes	274	977	390.109	752.91	6.38445	0.011512	0.885582	963	1397	1388.64	752.91	7.04892	0.007931	0.913794	0.0009406
YGL162W	Yes	16	173	52.8187	101.94	9.55254	0.001997	2.48603	39	319	226.643	101.94	14.642	0.00013	3.40908	4.1953e-06
YGL167C	Yes	3435	5708	3196.26	6168.77	0.349125	0.554609	-0.215926	12025	9486	12172.2	6168.77	0.009192	0.923621	0.034905	Reps Disagree
YGL169W	Yes	297	912	384.769	742.605	1.95441	0.162112	0.66997	762	664	812.169	742.605	0.144317	0.704026	0.178462	0.36184
YGL170C	Yes	2	11	3.84974	7.43	1.44173	0.229859	1.51083	1	1	1.14935	7.43	0.029865	0.862798	0.37707	0.51918
YGL171W	Yes	77	104	65.443	126.305	0.277748	0.598181	-0.514948	119	95	121.188	126.305	0.002916	0.956933	0.052107	Reps Disagree
YGL172W	Yes	194	619	257.363	496.71	4.12014	0.042376	0.725282	656	597	715.662	496.71	0.493172	0.482516	0.241105	0.099984
YGL174W	Yes	15	13	10.8679	20.975	1.41455	0.234303	-1.15505	8	19	16.3377	20.975	2.45767	0.116952	1.625	Reps Disagree
YGL175C	Yes	29	56	29.0078	55.985	3e-06	0.99866	0.000773	74	39	62.3247	55.985	1.56995	0.210214	-0.546981	Reps Disagree
YGL176C	Yes	180	267	159.171	307.2	0.263317	0.60785	-0.379758	1013	443	794.162	307.2	1.1947	0.274382	-0.816186	0.4655
YGL179C	Yes	317	780	360.573	695.905	0.34783	0.555344	0.35039	1423	1311	1562.8	695.905	0.193371	0.660126	0.258802	0.73447
YGL180W	Yes	261	1117	419.878	810.365	2.00889	0.15638	1.14891	1771	1123	1614.72	810.365	0.132307	0.716052	-0.280137	Reps Disagree
YGL181W	No	255	452	244.598	472.075	0.126153	0.722454	-0.122775	748	409	639.584	472.075	2.09771	0.14752	-0.493868	0.34519
YGL184C	Yes	169	224	142.531	275.085	0.472666	0.491763	-0.542125	150	224	220.455	275.085	1.39546	0.237485	0.955606	Reps Disagree
YGL185C	No	33	45	28.158	54.345	0.585978	0.443979	-0.501142	53	22	40.7857	54.345	1.70942	0.191061	-0.891419	0.29411
YGL186C	No	1128	1909	1058.56	2043.02	0.064298	0.799828	-0.189551	1611	1207	1589.27	2043.02	0.002793	0.957856	-0.039461	0.97023
YGL190C	Yes	304	359	245.005	472.86	0.707413	0.400304	-0.708688	1094	298	740.506	472.86	2.80222	0.094134	-1.49916	0.16123
YGL191W	Yes	83	424	151.345	292.095	12.7031	0.000365	1.40428	316	542	509.948	292.095	9.76413	0.00178	1.15544	9.9043e-06
YGL192W	Yes	99	142	86.2876	166.535	0.477579	0.489521	-0.42821	208	223	248.805	166.535	0.614798	0.432987	0.47753	Reps Disagree
YGL195W	Yes	7894	9962	6527.83	12598.7	1.80245	0.179416	-0.612922	17586	6332	12904.7	12598.7	5.41717	0.01994	-1.09662	0.02373
YGL196W	Yes	339	645	336.598	649.635	0.003657	0.951776	-0.020587	944	711	933.688	649.635	0.009092	0.924035	-0.031868	0.99243
YGL197W	Yes	835	1107	704.288	1359.28	0.334458	0.563046	-0.541794	2430	3402	3424.09	1359.28	0.821035	0.364878	0.862496	Reps Disagree
YGL198W	Yes	359	1125	470.951	908.935	1.87472	0.170936	0.699268	1124	874	1129.53	908.935	0.000802	0.977409	0.014133	0.46602
YGL200C	Yes	5638	2612	3495.68	6746.67	3.57295	0.058728	-2.05863	5845	1608	3966.66	6746.67	2.13216	0.144237	-1.48487	0.048886
YGL201C	No	270	737	325.933	629.05	2.11035	0.146305	0.500104	810	872	971.234	629.05	2.05799	0.15141	0.483476	0.10655
YGL202W	Yes	8755	3971	5406.26	10434.1	13.3193	0.000263	-2.08921	16805	3775	10853.8	10434.1	10.4403	0.001233	-1.77727	5.1637e-06
YGL205W	Yes	14	60	22.544	43.51	1.41578	0.234099	1.15094	150	183	193.831	43.51	0.575382	0.448128	0.663951	0.34144
YGL206C	Yes	7732	12723	7162.11	13822.9	0.220155	0.638922	-0.230076	13684	10508	13665.4	13822.9	6.5e-05	0.993587	-0.003932	0.92329
YGL207W	No	1459	2840	1465.25	2827.93	0.000412	0.983796	0.01231	2045	2974	2953.67	2827.93	2.14673	0.142874	0.917373	0.41635
YGL208W	No	110	268	124.43	240.15	0.851676	0.356079	0.336129	276	257	304.883	240.15	0.611324	0.43429	0.27417	0.4433
YGL209W	No	1629	816	1025.9	1979.98	6.31562	0.011968	-1.94595	2401	751	1688.16	1979.98	3.2578	0.071085	-1.29968	0.0068649
YGL210W	No	124	184	109.668	211.66	0.344763	0.557092	-0.379235	218	122	188.221	211.66	0.505872	0.476931	-0.460377	0.61785
YGL211W	No	80	88	62.7979	121.2	1.86237	0.172351	-0.811097	192	125	177.169	121.2	0.184239	0.667755	-0.242109	0.36392
YGL212W	No	20	59	25.285	48.8	1.25405	0.26278	0.612114	51	37	49.526	48.8	0.026935	0.869637	-0.085902	Reps Disagree
YGL213C	No	423	862	434.816	839.195	0.031952	0.858134	0.078429	1721	914	1454.01	839.195	1.48485	0.223017	-0.535911	Reps Disagree
YGL215W	No	685	1246	665.298	1284.03	0.018972	0.890447	-0.085473	2733	2127	2747.67	1284.03	0.000621	0.980122	0.015404	Reps Disagree
YGL216W	No	267	213	188.681	364.155	11.6542	0.000641	-1.27459	710	292	544.61	364.155	6.65693	0.009877	-0.904781	8.2068e-05
YGL219C	No	256	459	246.912	476.54	0.094602	0.758406	-0.106251	546	587	654.169	476.54	1.99902	0.157401	0.481529	Reps Disagree
YGL220W	No	152	219	132.736	256.18	0.580161	0.446249	-0.421741	238	105	187.182	256.18	2.00123	0.157171	-0.803503	0.25651
YGL221C	No	205	752	297.319	573.825	3.86744	0.049232	0.926508	541	780	776.994	573.825	3.76411	0.052364	0.904915	0.017945
YGL223C	Yes	134	1033	334.617	645.81	7.21023	0.007249	1.99794	293	695	597.799	645.81	5.22069	0.02232	1.62318	0.0015741
YGL224C	Yes	73	80	57.2254	110.445	2.69522	0.100649	-0.816497	159	58	117.162	110.445	4.70344	0.030102	-1.07783	0.0206
YGL225W	Yes	1149	1604	990.044	1910.79	0.414116	0.519888	-0.467306	2190	1386	1995	1910.79	0.153626	0.695094	-0.282934	0.72919
YGL226W	Yes	15	220	64.4948	124.475	9.71234	0.00183	2.92587	109	325	265.539	124.475	6.05421	0.013873	1.95318	0.00029407
YGL228W	Yes	240	457	238.394	460.1	0.000749	0.978168	-0.019441	410	219	347.208	460.1	0.537438	0.463497	-0.527623	0.81201
YGL229C	Yes	95	554	191.023	368.675	7.7713	0.005308	1.59529	457	730	702.526	368.675	3.87611	0.048978	1.05277	0.0024062
YGL230C	Yes	2	4	2.03627	3.93	0.001325	0.970965	0.051399	7	0	3.50649	3.93	4.23901	0.039505	-9.07414	Reps Disagree
YGL231C	Yes	331	408	271.199	523.415	0.742459	0.388874	-0.646863	430	650	637.078	523.415	1.62244	0.202753	0.973173	Reps Disagree
YGL233W	Yes	371	514	318.661	615.015	0.576355	0.447745	-0.478252	1832	577	1290.68	615.015	3.81103	0.050916	-1.28971	0.109
YGL234W	Yes	9416	8183	6827.95	13177.9	1.84757	0.174066	-1.15108	12617	7959	11476.7	13177.9	0.126956	0.721609	-0.28764	0.38619
YGL236C	Yes	178	220	145.995	281.77	0.42812	0.512913	-0.642975	936	309	668.649	281.77	1.44394	0.229503	-1.22183	0.36957
YGL238W	Yes	2014	2087	1547.67	2987.01	6.95961	0.008337	-0.897234	5574	2020	4098.69	2987.01	10.0124	0.001555	-1.08729	0.00015884
YGL240W	Yes	29	206	67.8679	130.985	3.7093	0.05411	1.87992	359	236	332.747	130.985	0.073237	0.786681	-0.228127	Reps Disagree
YGL241W	Yes	271	1728	583.168	1125.52	21.3081	4e-06	1.72414	387	2030	1511.68	1125.52	41.9976	0	2.76814	1.3101e-14
YGL242C	Yes	69	239	96.4171	186.085	1.71288	0.190612	0.843742	120	142	152.208	186.085	0.943422	0.331399	0.619926	0.23764
YGL243W	No	60	93	54.0933	104.4	0.206515	0.649512	-0.316333	147	44	102.071	104.4	3.39618	0.065348	-1.36317	0.17655
YGL245W	Yes	6901	6358	5097.65	9838.47	9.72059	0.001822	-1.06683	19008	7225	14195.6	9838.47	8.95045	0.002774	-1.01847	6.6698e-05
YGL246C	Yes	58	338	116.565	224.97	2.16843	0.14087	1.5943	474	738	716.221	224.97	1.00152	0.316944	1.0158	0.18346
YGL247W	Yes	17	79	28.9663	55.905	3.122	0.077242	1.26772	68	72	80.7532	55.905	0.500019	0.479492	0.459532	0.1591
YGL248W	Yes	77	198	89.7953	173.305	0.924431	0.336314	0.413969	232	348	341.974	173.305	5.22783	0.022228	0.962032	0.044077
YGL249W	Yes	4	75	21.4301	41.36	5.34985	0.020724	3.28022	21	194	136.474	41.36	6.41841	0.011294	3.58467	0.0021908
YGL250W	Yes	148	195	124.518	240.32	1.49901	0.220824	-0.550724	427	209	349.214	240.32	2.19573	0.138394	-0.653663	0.13716
YGL252C	No	359	592	332.868	642.435	0.25354	0.614593	-0.226988	1566	921	1381.05	642.435	0.757458	0.384125	-0.388742	0.57688
YGL253W	No	8709	7690	6346.73	12249.2	3.07272	0.079616	-1.12812	40751	9816	26749.5	12249.2	6.08138	0.013661	-1.67656	0.0085096
YGL254W	Yes	73	49	49.1943	94.945	10.273	0.00135	-1.52372	143	72	118.253	94.945	2.11849	0.14553	-0.612877	0.0018732
YGL255W	Yes	1503	1852	1231.29	2376.39	2.78903	0.094912	-0.647362	1872	2326	2446.39	2376.39	3.16526	0.075221	0.69034	Reps Disagree
YGL257C	Yes	201	445	215.785	416.465	0.322932	0.569851	0.198009	618	515	643.416	416.465	0.113958	0.735682	0.114035	0.78368
YGR002C	Yes	50	166	68.0052	131.25	0.389079	0.532784	0.782582	79	114	113.526	131.25	0.513188	0.473762	0.906179	0.59991
YGR003W	Yes	203	596	255.904	493.895	2.83508	0.092226	0.605232	371	524	525.76	493.895	5.86575	0.015438	0.875217	0.010756
YGR004W	Yes	203	298	178.702	344.895	1.24133	0.265216	-0.394768	600	439	585.065	344.895	0.047285	0.827857	-0.073672	0.55244
YGR005C	Yes	24	110	40.4974	78.16	1.56016	0.211642	1.2478	86	118	119.623	78.16	0.769829	0.38027	0.833448	0.28327
YGR006W	Yes	11	85	27.5207	53.115	10.214	0.001394	2.00136	46	75	71.7013	53.115	4.17073	0.041128	1.08233	0.00061719
YGR007W	Yes	167	236	144.64	279.155	0.55129	0.457791	-0.449662	315	154	257.5	279.155	1.15359	0.2828	-0.655352	0.39413
YGR008C	Yes	116	387	158.259	305.44	0.512007	0.474272	0.789608	938	575	842.377	305.44	0.093561	0.759698	-0.328956	Reps Disagree
YGR009C	No	116	197	109.036	210.44	0.011048	0.916289	-0.18453	110	109	125.779	210.44	0.042454	0.836757	0.363894	Reps Disagree
YGR012W	Yes	97	208	102.386	197.605	0.121837	0.72705	0.151926	160	157	181.948	197.605	0.64563	0.42168	0.349762	0.66904
YGR013W	Yes	92	201	98.0725	189.28	0.050177	0.822755	0.178889	195	142	189.708	189.28	0.010247	0.919372	-0.080514	Reps Disagree
YGR014W	No	1078	3999	1575.01	3039.77	2.40375	0.121045	0.942681	2448	4251	3984.39	3039.77	3.59576	0.057927	1.17327	0.041791
YGR016W	Yes	16	44	19.399	37.44	0.984818	0.321012	0.510831	64	47	62.5195	37.44	0.025575	0.872942	-0.068341	Reps Disagree
YGR017W	Yes	82	415	148.513	286.63	1.56479	0.210966	1.39081	173	153	185.851	286.63	0.037057	0.84735	0.199829	0.48654
YGR020C	No	174	272	157.466	303.91	0.703264	0.401689	-0.304082	351	425	451.474	303.91	3.38255	0.06589	0.653061	Reps Disagree
YGR026W	Yes	780	456	508.135	980.7	14.173	0.000167	-1.72304	1659	442	1116.51	980.7	11.7828	0.000598	-1.53113	1.7067e-06
YGR028W	No	296	353	239.451	462.14	2.56327	0.109372	-0.69453	520	451	552.857	462.14	0.16535	0.684278	0.171685	Reps Disagree
YGR031W	Yes	51	128	58.6606	113.215	0.405936	0.524039	0.378974	226	157	214.948	113.215	0.068188	0.793993	-0.148489	Reps Disagree
YGR035C	Yes	26	3	13.7772	26.59	3.23201	0.072212	-4.06408	197	3	100.448	26.59	4.12845	0.042168	-5.66002	0.020689
YGR036C	Yes	171	279	157.78	304.515	0.206002	0.649919	-0.242332	648	197	451.922	304.515	5.67709	0.017188	-1.34073	0.061377
YGR037C	No	377	644	355.339	685.805	0.029184	0.864355	-0.176105	3171	967	2213.42	685.805	1.47844	0.224019	-1.33628	0.51154
YGR038W	Yes	175	425	197.604	381.375	0.74587	0.387787	0.331507	374	324	397.39	381.375	0.200757	0.65411	0.170025	0.60161
YGR040W	Yes	172	351	176.933	341.48	0.034797	0.852022	0.080462	637	422	592.526	341.48	0.263939	0.607427	-0.216981	Reps Disagree
YGR041W	No	699	621	510.381	985.035	6.51375	0.010704	-1.1193	2053	433	1307.67	985.035	15.6705	7.5e-05	-1.86823	1.2129e-05
YGR042W	Yes	34	95	41.6114	80.31	0.264265	0.607205	0.533792	27	92	73.2403	80.31	3.1569	0.075607	2.14574	0.18736
YGR043C	Yes	28	27	20.9948	40.52	0.468639	0.493614	-1.00107	463	188	353.578	40.52	0.430697	0.511647	-0.92321	0.6001
YGR044C	Yes	139	6	71.0544	137.135	45.7433	0	-5.48258	490	4	247.597	137.135	54.9429	0	-6.55957	0
YGR047C	Yes	94	291	122.389	236.21	2.48655	0.114823	0.681686	297	237	302.396	236.21	0.015364	0.901352	0.051494	0.33825
YGR048W	Yes	176	641	254.062	490.34	0.654929	0.418356	0.916148	1271	452	929.006	490.34	0.945071	0.330977	-1.1145	Reps Disagree
YGR049W	Yes	18	264	77.3938	149.37	8.88758	0.002871	2.92587	120	175	173.636	149.37	1.46496	0.226143	0.92139	0.0054149
YGR052W	No	62	73	49.9119	96.33	0.269651	0.603566	-0.712973	683	131	426.565	96.33	1.70621	0.191478	-2.00525	0.36496
YGR053C	Yes	5	8	4.57254	8.825	0.059858	0.806721	-0.270529	48	15	33.7403	8.825	2.04102	0.153107	-1.301	0.38183
YGR054W	No	952	2119	1024.96	1978.18	0.384801	0.535045	0.205749	2738	2583	3046.27	1978.18	0.788443	0.374571	0.292995	0.52255
YGR056W	No	380	300	267.72	516.7	1.67135	0.196079	-1.28964	355	208	312.565	516.7	0.174161	0.67644	-0.394166	0.40058
YGR057C	Yes	73	197	87.5363	168.945	1.30572	0.253171	0.483626	197	300	293.305	168.945	5.63694	0.017586	0.983837	0.028558
YGR058W	Yes	98	380	147.446	284.57	6.28422	0.012182	1.00655	236	407	382.286	284.57	8.58271	0.003394	1.16331	0.00045863
YGR059W	Yes	1	0	0.502591	0.97	1.30346	0.253583	-7.59246	4	2	3.2987	0.97	0.18496	0.667145	-0.62293	0.46977
YGR060W	Yes	2603	6534	2994.25	5778.9	0.279584	0.596974	0.37919	9991	14069	14131.2	5778.9	1.4074	0.235489	0.870888	0.4164
YGR062C	Yes	202	93	125.093	241.43	6.65424	0.009892	-2.06765	530	173	377.338	241.43	2.94633	0.086073	-1.23815	0.0068699
YGR065C	Yes	3095	7020	3366.15	6496.68	0.053899	0.816413	0.232931	1168	5216	3971.01	6496.68	4.13714	0.041952	2.53597	0.14981
YGR066C	No	5	165	45.2461	87.325	10.7199	0.00106	4.09579	35	329	231.136	87.325	10.5006	0.001193	3.60973	1.8442e-05
YGR068C	No	59	293	105.407	203.435	6.65697	0.009877	1.36351	303	381	398.903	203.435	2.12023	0.145365	0.707543	0.010834
YGR071C	Yes	154	291	152.389	294.11	0.006553	0.935482	-0.030512	647	410	589.734	294.11	0.598377	0.439198	-0.281072	0.77632
YGR072W	Yes	40	3	20.7772	40.1	2.6967	0.100556	-4.68557	30	13	23.4416	40.1	0.240206	0.624057	-0.829381	0.23649
[truncated: 2,224 more rows]

## Sheet: S. cerevisiae vs S. bayanus
Cross-Species Statistical Analysis, from Busby, Gray, et al. BMC Genomics
[truncated: 3,639 more rows]

## Sheet: S. paradoxus vs S. mikatae
Cross-Species Statistical Analysis, from Busby, Gray, et al. BMC Genomics
[truncated: 3,515 more rows]

[truncated: 2 more sheets: S. paradoxus vs S. bayanus, S. mikatae vs S. bayanus]
